# Supplementary material for: Single-cell transcriptomic profiling reveals a novel signature of necrotizing granulomatous lesions in the lungs of Mycobacterium tuberculosis-infected C3HeB/FeJ mice
Source: Front Immunol. 2025 Aug 6;16:1624072. doi: 10.3389/fimmu.2025.1624072 (PMC12364640; doi:10.3389/fimmu.2025.1624072)
Supplement: Supplementary Table 1 — List of differentially expressed genes of the Plin2+ cluster in the macrophage population. [file Table1.xlsx]

## Sheet: Supplementary Table 1
	p_val	avg_log2FC	pct.1	pct.2	p_val_adj	gene
Gja1	6.46367e-153	4.61132	0.121	0.01	1.09811e-148	Gja1
Mmp13	0	4.23349	0.284	0.042	0	Mmp13
Cxcl3	2.76068e-288	3.9828	0.327	0.072	4.69011e-284	Cxcl3
Cxcl1	0	3.56728	0.388	0.073	0	Cxcl1
Prokr1	2.0967e-275	3.44093	0.226	0.023	3.56208e-271	Prokr1
Oit3	2.8676e-139	3.38571	0.11	0.009	4.87177e-135	Oit3
Flrt2	0	3.35113	0.412	0.056	0	Flrt2
Npy	5.7173e-186	3.33213	0.185	0.028	9.71312e-182	Npy
P4ha2	3.43888e-137	3.27718	0.118	0.012	5.84232e-133	P4ha2
Hyal1	0	3.15969	0.38	0.049	0	Hyal1
Slco4a1	0	3.03553	0.464	0.067	0	Slco4a1
Gpr68	0	2.95951	0.495	0.101	0	Gpr68
Nrg4	1.30549e-250	2.90826	0.251	0.041	2.2179e-246	Nrg4
Rnf186	3.20447e-102	2.8399	0.104	0.015	5.44407e-98	Rnf186
Arg1	0	2.77167	0.46	0.129	0	Arg1
Pkn3	1.84046e-106	2.72155	0.112	0.018	3.12677e-102	Pkn3
Prss46	2.54304e-151	2.68613	0.188	0.04	4.32038e-147	Prss46
Spsb4	0	2.68514	0.444	0.096	0	Spsb4
Pdpn	0	2.6759	0.863	0.438	0	Pdpn
Adamtsl5	0	2.64685	0.369	0.065	0	Adamtsl5
Trib3	4.78391e-244	2.64509	0.272	0.053	8.12738e-240	Trib3
Htr2b	1.31733e-175	2.63491	0.215	0.045	2.23802e-171	Htr2b
Dnmt3l	3.13999e-109	2.5997	0.113	0.017	5.33452e-105	Dnmt3l
Ptges	0	2.54748	0.598	0.185	0	Ptges
Plpp3	0	2.54126	0.775	0.269	0	Plpp3
Hilpda	0	2.52357	0.935	0.525	0	Hilpda
Ptgr1	0	2.52108	0.606	0.235	0	Ptgr1
Ctsl	0	2.48551	0.991	0.835	0	Ctsl
Wnk2	5.82141e-156	2.48428	0.175	0.032	9.89e-152	Wnk2
Mmp8	2.73614e-147	2.47536	0.427	0.222	4.64842e-143	Mmp8
Slc22a4	0	2.46413	0.352	0.072	0	Slc22a4
Mgarp	4.67884e-194	2.44998	0.235	0.049	7.94889e-190	Mgarp
Pcdh7	9.89862e-144	2.42383	0.177	0.037	1.68168e-139	Pcdh7
Fosl1	0	2.41863	0.348	0.069	0	Fosl1
Cited4	9.09042e-127	2.41486	0.191	0.051	1.54437e-122	Cited4
Igf2bp2	0	2.39589	0.566	0.141	0	Igf2bp2
Cd200	0	2.39451	0.6	0.173	0	Cd200
Mmp12	1.74038e-168	2.39093	0.508	0.284	2.95673e-164	Mmp12
Qpct	2.82453e-98	2.37897	0.153	0.041	4.79859e-94	Qpct
Plcxd2	2.29783e-87	2.35583	0.119	0.027	3.90379e-83	Plcxd2
Fam71f2	3.23812e-161	2.33666	0.198	0.041	5.50125e-157	Fam71f2
Ankrd66	4.47418e-94	2.33173	0.12	0.025	7.60118e-90	Ankrd66
Tm4sf19	0	2.31767	0.524	0.138	0	Tm4sf19
Dach1	4.80747e-99	2.31617	0.13	0.028	8.16741e-95	Dach1
Pla1a	5.85486e-127	2.3011	0.156	0.031	9.94682e-123	Pla1a
Tnfrsf23	0	2.28753	0.52	0.16	0	Tnfrsf23
Tnfsf9	1.05877e-167	2.28713	0.221	0.051	1.79875e-163	Tnfsf9
Zfp503	8.98858e-159	2.26397	0.217	0.052	1.52707e-154	Zfp503
Hspa1b	4.1649e-86	2.23255	0.175	0.06	7.07575e-82	Hspa1b
S1pr1	8.5046e-155	2.22693	0.202	0.046	1.44485e-150	S1pr1
Cd36	3.49983e-198	2.21921	0.48	0.233	5.94586e-194	Cd36
Tmem119	3.99035e-164	2.21164	0.226	0.055	6.7792e-160	Tmem119
Hspa1a	3.58312e-108	2.20846	0.284	0.122	6.08737e-104	Hspa1a
Cdk5rap2	0	2.19555	0.459	0.118	0	Cdk5rap2
Phlda1	8.88659e-251	2.18766	0.452	0.171	1.50974e-246	Phlda1
Adam8	0	2.17429	0.919	0.526	0	Adam8
Dusp4	0	2.16521	0.772	0.257	0	Dusp4
Rassf8	0	2.15891	0.446	0.132	0	Rassf8
Micall2	3.88603e-162	2.1539	0.212	0.048	6.60198e-158	Micall2
Thbd	5.02853e-159	2.14729	0.367	0.153	8.54297e-155	Thbd
Akr1b8	3.69924e-78	2.13318	0.11	0.026	6.28464e-74	Akr1b8
Sccpdh	1.76876e-122	2.12363	0.175	0.043	3.00495e-118	Sccpdh
Lipn	2.23087e-138	2.10133	0.207	0.055	3.79003e-134	Lipn
Plk2	0	2.079	0.867	0.479	0	Plk2
Fam20c	0	2.06831	0.706	0.254	0	Fam20c
Il7r	0	2.05422	0.952	0.478	0	Il7r
Tnfrsf26	0	2.05409	0.686	0.321	0	Tnfrsf26
Cdk20	1.62672e-207	2.05256	0.295	0.078	2.76363e-203	Cdk20
Baiap2	0	2.04683	0.568	0.173	0	Baiap2
Jag1	0	2.03872	0.604	0.215	0	Jag1
Fmn1	5.58699e-238	2.01137	0.358	0.105	9.49174e-234	Fmn1
Banp	2.14422e-134	2.01033	0.206	0.056	3.64282e-130	Banp
Egln3	0	2.00566	0.604	0.267	0	Egln3
Fblim1	2.4397e-105	1.99224	0.175	0.05	4.1448e-101	Fblim1
Fcrlb	0	1.98508	0.711	0.262	0	Fcrlb
Lonrf3	0	1.97628	0.601	0.184	0	Lonrf3
Ankrd37	1.42181e-183	1.9646	0.328	0.11	2.41552e-179	Ankrd37
Gprc5b	0	1.95576	0.554	0.185	0	Gprc5b
Flrt3	1.05876e-213	1.93968	0.293	0.072	1.79873e-209	Flrt3
Slc6a8	0	1.93927	0.598	0.223	0	Slc6a8
Nav2	1.71122e-149	1.93768	0.246	0.073	2.90719e-145	Nav2
Rgl1	0	1.92609	0.842	0.447	0	Rgl1
Clba1	1.66363e-245	1.91351	0.401	0.13	2.82634e-241	Clba1
Errfi1	5.94302e-193	1.9052	0.405	0.162	1.00966e-188	Errfi1
Emp1	0	1.90397	0.924	0.501	0	Emp1
Gpnmb	3.30114e-292	1.90308	0.768	0.519	5.6083e-288	Gpnmb
Ptch1	1.23698e-71	1.89488	0.16	0.058	2.1015e-67	Ptch1
Atf1	0	1.89317	0.829	0.576	0	Atf1
Pde2a	5.23469e-61	1.88375	0.1	0.028	8.89322e-57	Pde2a
Rusc2	0	1.88278	0.55	0.178	0	Rusc2
Sdc1	0	1.88141	0.779	0.325	0	Sdc1
Csrnp2	2.38642e-76	1.88018	0.129	0.037	4.05429e-72	Csrnp2
Bcar3	2.2202e-265	1.87385	0.455	0.159	3.77189e-261	Bcar3
Arhgap10	0	1.84287	0.625	0.212	0	Arhgap10
Mtss1	0	1.8256	0.707	0.319	0	Mtss1
Maged1	1.85568e-121	1.81591	0.322	0.142	3.15262e-117	Maged1
Glis3	2.52175e-65	1.81043	0.112	0.032	4.2842e-61	Glis3
Naa80	7.16056e-296	1.80642	0.521	0.2	1.21651e-291	Naa80
Appl2	0	1.80614	0.648	0.273	0	Appl2
Spry2	3.45125e-163	1.8001	0.276	0.084	5.86332e-159	Spry2
Lhfpl2	0	1.79864	0.92	0.552	0	Lhfpl2
Por	0	1.79707	0.808	0.429	0	Por
Gramd1b	0	1.79481	0.658	0.29	0	Gramd1b
Kif3a	6.45715e-158	1.78128	0.266	0.08	1.097e-153	Kif3a
Trim16	7.06617e-72	1.77801	0.135	0.042	1.20047e-67	Trim16
Rdh12	1.55654e-62	1.76148	0.112	0.034	2.64441e-58	Rdh12
Fignl2	4.97912e-64	1.7338	0.124	0.039	8.45903e-60	Fignl2
Plin2	0	1.73215	0.999	0.945	0	Plin2
Eno2	2.15708e-307	1.7307	0.485	0.155	3.66467e-303	Eno2
Spp1	4.83397e-245	1.72474	0.772	0.576	8.21244e-241	Spp1
Ctsk	0	1.71633	0.754	0.366	0	Ctsk
Hmox1	0	1.70197	0.996	0.872	0	Hmox1
Tfrc	4.63372e-58	1.69454	0.1	0.029	7.87223e-54	Tfrc
Tmem120a	1.68551e-181	1.6939	0.339	0.117	2.86352e-177	Tmem120a
Galnt6	2.31845e-228	1.68943	0.409	0.142	3.93881e-224	Galnt6
Cav1	1.54113e-110	1.68932	0.261	0.101	2.61823e-106	Cav1
Vwf	2.96631e-68	1.68845	0.108	0.028	5.03946e-64	Vwf
Ecm1	0	1.68475	0.702	0.318	0	Ecm1
Raph1	4.04679e-207	1.68142	0.383	0.134	6.87509e-203	Raph1
Mfge8	5.79134e-41	1.67961	0.11	0.044	9.8389e-37	Mfge8
Nt5e	2.80788e-99	1.67664	0.197	0.066	4.77032e-95	Nt5e
Sh3bp5	2.92399e-163	1.67167	0.387	0.167	4.96757e-159	Sh3bp5
Sphk1	3.64898e-250	1.66724	0.4	0.121	6.19925e-246	Sphk1
Hbegf	3.72473e-122	1.65333	0.281	0.109	6.32794e-118	Hbegf
Smpd5	5.03525e-106	1.63656	0.197	0.062	8.55438e-102	Smpd5
Cipc	6.06445e-151	1.63107	0.303	0.108	1.03029e-146	Cipc
Per2	4.96222e-100	1.62125	0.293	0.135	8.43031e-96	Per2
Ssc4d	1.64822e-68	1.61924	0.132	0.042	2.80017e-64	Ssc4d
Slc41a2	1.34682e-253	1.6112	0.467	0.171	2.28811e-249	Slc41a2
Cdo1	4.05881e-35	1.60824	0.151	0.078	6.89551e-31	Cdo1
Dtx4	4.10199e-242	1.60156	0.538	0.243	6.96888e-238	Dtx4
Zfp395	8.44678e-61	1.60138	0.129	0.044	1.43502e-56	Zfp395
Dot1l	0	1.60126	0.636	0.269	0	Dot1l
Rai14	0	1.59834	0.742	0.314	0	Rai14
Gclc	1.4537e-152	1.58581	0.385	0.169	2.46969e-148	Gclc
Tpm1	2.16849e-240	1.58287	0.449	0.167	3.68405e-236	Tpm1
Iffo2	4.66001e-129	1.58211	0.261	0.091	7.91689e-125	Iffo2
Trp53bp2	1.10419e-121	1.57514	0.307	0.13	1.87592e-117	Trp53bp2
Gorab	1.12729e-92	1.57506	0.204	0.074	1.91516e-88	Gorab
Layn	1.93401e-85	1.57434	0.218	0.088	3.28569e-81	Layn
Ankrd33b	3.86486e-77	1.57286	0.145	0.045	6.56601e-73	Ankrd33b
Tst	3.87602e-92	1.56006	0.184	0.061	6.58497e-88	Tst
Bnip3	6.80621e-232	1.55439	0.447	0.167	1.15631e-227	Bnip3
Ell	1.43555e-283	1.54888	0.544	0.219	2.43885e-279	Ell
Srfbp1	3.79427e-155	1.54613	0.323	0.119	6.44608e-151	Srfbp1
Slc27a1	0	1.54242	0.671	0.321	0	Slc27a1
Prdx6	0	1.53907	0.898	0.637	0	Prdx6
Sirt1	3.16399e-128	1.53274	0.298	0.118	5.37531e-124	Sirt1
Ankrd50	9.28074e-119	1.52931	0.277	0.108	1.57671e-114	Ankrd50
Thbs1	5.24527e-09	1.52583	0.144	0.108	8.91119e-05	Thbs1
Nedd4l	4.37127e-234	1.52343	0.499	0.212	7.42634e-230	Nedd4l
Rgcc	4.42788e-289	1.5223	0.608	0.27	7.52252e-285	Rgcc
Zcchc4	1.44272e-121	1.52086	0.268	0.1	2.45104e-117	Zcchc4
Ckap4	9.06441e-213	1.52008	0.522	0.248	1.53995e-208	Ckap4
Ero1l	0	1.51951	0.887	0.705	0	Ero1l
Cebpe	1.8298e-59	1.51622	0.154	0.061	3.10865e-55	Cebpe
Stra6l	0	1.51179	0.635	0.275	0	Stra6l
Raet1d	1.03827e-80	1.50699	0.179	0.064	1.76391e-76	Raet1d
Otud7b	1.16129e-92	1.50595	0.17	0.052	1.97292e-88	Otud7b
Cry2	7.26087e-52	1.5059	0.113	0.039	1.23355e-47	Cry2
Dvl2	3.77428e-140	1.50426	0.342	0.143	6.41213e-136	Dvl2
Mxi1	2.38575e-232	1.50303	0.601	0.309	4.05315e-228	Mxi1
Stxbp5	2.62041e-171	1.50245	0.347	0.126	4.45182e-167	Stxbp5
Lpar1	1.39579e-74	1.49907	0.203	0.085	2.3713e-70	Lpar1
Abcc5	0	1.49618	0.856	0.587	0	Abcc5
Slc2a1	0	1.49245	0.954	0.814	0	Slc2a1
Ndrg1	0	1.48293	0.84	0.57	0	Ndrg1
Abca1	0	1.47031	0.762	0.419	0	Abca1
Hsph1	5.40651e-106	1.46888	0.285	0.123	9.18512e-102	Hsph1
Metrnl	0	1.46354	0.946	0.79	0	Metrnl
Kdr	5.6537e-223	1.46114	0.448	0.166	9.60507e-219	Kdr
Tgm1	4.24392e-82	1.45979	0.215	0.087	7.20999e-78	Tgm1
Fnip2	0	1.45962	0.968	0.752	0	Fnip2
Dtx2	1.23797e-234	1.45888	0.536	0.246	2.10318e-230	Dtx2
Ak4	1.7324e-138	1.45871	0.32	0.125	2.94317e-134	Ak4
Gbe1	8.76062e-144	1.4583	0.353	0.147	1.48834e-139	Gbe1
Ccl7	9.5118e-155	1.45655	0.446	0.214	1.61596e-150	Ccl7
Clec4d	0	1.454	0.984	0.776	0	Clec4d
Nlrc3	1.76618e-42	1.44962	0.106	0.04	3.00056e-38	Nlrc3
Peak1	1.82787e-215	1.44817	0.461	0.186	3.10537e-211	Peak1
Fancf	8.87303e-53	1.43997	0.112	0.038	1.50744e-48	Fancf
Hyal2	4.84728e-98	1.43688	0.224	0.083	8.23505e-94	Hyal2
Ddit3	2.40714e-186	1.43526	0.559	0.302	4.08949e-182	Ddit3
Prmt2	2.75482e-153	1.43487	0.351	0.139	4.68017e-149	Prmt2
Grhpr	5.86855e-112	1.43358	0.261	0.1	9.97009e-108	Grhpr
Slc3a2	0	1.43314	0.997	0.931	0	Slc3a2
Eaf1	0	1.4252	0.718	0.365	0	Eaf1
Ccl2	1.48708e-176	1.42261	0.674	0.457	2.5264e-172	Ccl2
Dclre1a	1.66981e-62	1.41862	0.161	0.063	2.83685e-58	Dclre1a
Afg3l2	8.48235e-152	1.41663	0.451	0.229	1.44107e-147	Afg3l2
Glrp1	6.24904e-52	1.41323	0.111	0.037	1.06165e-47	Glrp1
Dhrs3	0	1.4096	0.936	0.652	0	Dhrs3
Slc35e4	2.95524e-84	1.4089	0.231	0.097	5.02066e-80	Slc35e4
Maf	4.43548e-237	1.40737	0.699	0.437	7.53543e-233	Maf
Nup62	3.47642e-173	1.407	0.462	0.22	5.90608e-169	Nup62
Tmem263	4.7004e-88	1.40353	0.201	0.074	7.98551e-84	Tmem263
Oaf	7.46771e-46	1.40128	0.154	0.071	1.26869e-41	Oaf
Rilpl2	0	1.39578	0.809	0.539	0	Rilpl2
Trim13	5.85591e-81	1.39472	0.191	0.072	9.94861e-77	Trim13
Gdpd1	5.94989e-110	1.39025	0.265	0.103	1.01083e-105	Gdpd1
Specc1	6.69608e-158	1.38787	0.393	0.17	1.1376e-153	Specc1
Clic5	4.62603e-64	1.38354	0.187	0.08	7.85917e-60	Clic5
Fchsd1	1.25915e-42	1.37686	0.115	0.046	2.13917e-38	Fchsd1
Impdh1	3.97948e-98	1.37399	0.255	0.104	6.76075e-94	Impdh1
C3ar1	0	1.37141	0.909	0.55	0	C3ar1
Cav2	1.35861e-188	1.36329	0.474	0.214	2.30815e-184	Cav2
Tubb6	2.40934e-206	1.36029	0.593	0.322	4.09323e-202	Tubb6
Focad	3.34493e-38	1.35468	0.119	0.052	5.68271e-34	Focad
Mpp5	6.00296e-104	1.35218	0.269	0.111	1.01984e-99	Mpp5
Slpi	1.17288e-133	1.35055	0.791	0.712	1.9926e-129	Slpi
Smg8	1.26101e-114	1.34973	0.335	0.155	2.14233e-110	Smg8
Fam129b	0	1.34818	0.987	0.803	0	Fam129b
Zxdb	6.45085e-89	1.34538	0.298	0.147	1.09594e-84	Zxdb
Mapk7	6.77411e-147	1.34196	0.407	0.19	1.15085e-142	Mapk7
Ankrd28	9.60047e-67	1.34047	0.189	0.08	1.63102e-62	Ankrd28
Car5b	8.12872e-76	1.32911	0.205	0.084	1.38099e-71	Car5b
Impa2	1.3356e-111	1.32357	0.427	0.238	2.26905e-107	Impa2
Klhl12	4.17062e-47	1.31601	0.12	0.046	7.08546e-43	Klhl12
Wfs1	4.53271e-52	1.3136	0.155	0.066	7.70062e-48	Wfs1
Slc37a2	1.59163e-179	1.31182	0.538	0.285	2.70403e-175	Slc37a2
Dipk2a	5.33839e-59	1.30981	0.188	0.085	9.0694e-55	Dipk2a
Lemd2	0	1.30794	0.724	0.4	0	Lemd2
Msantd3	1.98238e-128	1.30708	0.371	0.171	3.36787e-124	Msantd3
Metap1	4.14842e-284	1.30652	0.657	0.325	7.04775e-280	Metap1
Rhov	2.41913e-197	1.30536	0.478	0.207	4.10986e-193	Rhov
Rcan1	1.25619e-82	1.30495	0.255	0.115	2.13414e-78	Rcan1
Stam	7.21424e-147	1.30449	0.416	0.197	1.22563e-142	Stam
Cxcl2	5.69449e-186	1.302	0.84	0.712	9.67436e-182	Cxcl2
Ppp1r13l	2.63301e-42	1.3009	0.115	0.046	4.47322e-38	Ppp1r13l
Pde8a	1.59082e-193	1.29892	0.485	0.218	2.70264e-189	Pde8a
Slc43a3	1.38831e-30	1.29712	0.111	0.052	2.3586e-26	Slc43a3
Acvrl1	5.29068e-196	1.2912	0.625	0.367	8.98834e-192	Acvrl1
Mthfd1l	1.14925e-122	1.29031	0.365	0.171	1.95246e-118	Mthfd1l
Plekhm1	8.72891e-269	1.29009	0.646	0.326	1.48295e-264	Plekhm1
Mindy1	5.84492e-215	1.28585	0.548	0.262	9.92994e-211	Mindy1
Homer3	4.88878e-160	1.28022	0.42	0.187	8.30556e-156	Homer3
B4galt7	2.05171e-118	1.27962	0.333	0.149	3.48565e-114	B4galt7
Vegfa	1.69215e-277	1.27861	0.746	0.44	2.87479e-273	Vegfa
Dbr1	3.15088e-87	1.27803	0.258	0.114	5.35304e-83	Dbr1
Wrap73	2.79899e-87	1.27567	0.235	0.097	4.7552e-83	Wrap73
Magee1	1.43069e-54	1.27412	0.172	0.076	2.43059e-50	Magee1
Met	0	1.2725	0.756	0.391	0	Met
Rab7b	7.82667e-231	1.27008	0.575	0.268	1.32967e-226	Rab7b
Mcu	1.0781e-86	1.2649	0.247	0.107	1.83158e-82	Mcu
Alcam	0	1.2592	0.893	0.65	0	Alcam
Atf4	1.71454e-165	1.25525	0.494	0.249	2.91283e-161	Atf4
Cry1	1.07886e-121	1.25258	0.362	0.169	1.83288e-117	Cry1
Slx4ip	2.61103e-85	1.25205	0.292	0.142	4.43587e-81	Slx4ip
Map3k20	7.80376e-91	1.24504	0.309	0.151	1.32578e-86	Map3k20
Klhl21	7.92923e-81	1.2448	0.282	0.137	1.3471e-76	Klhl21
Ccl3	1.61339e-118	1.24229	0.753	0.611	2.74099e-114	Ccl3
Ahnak2	2.53273e-107	1.24023	0.3	0.129	4.30285e-103	Ahnak2
Etfbkmt	2.57551e-42	1.23755	0.126	0.054	4.37554e-38	Etfbkmt
Cdt1	2.79981e-173	1.23743	0.498	0.243	4.75659e-169	Cdt1
Plekhn1	6.76302e-296	1.23741	0.715	0.389	1.14897e-291	Plekhn1
Fpgt	1.13441e-62	1.2369	0.2	0.09	1.92725e-58	Fpgt
Igf1r	1.32947e-33	1.23654	0.126	0.061	2.25864e-29	Igf1r
Clmp	2.77198e-169	1.23188	0.439	0.191	4.70932e-165	Clmp
Rnf128	3.12687e-115	1.23166	0.352	0.165	5.31224e-111	Rnf128
Trim25	0	1.22896	0.936	0.771	0	Trim25
Mrtfb	1.18876e-162	1.22891	0.443	0.204	2.01958e-158	Mrtfb
Ccdc126	5.68214e-98	1.22804	0.26	0.107	9.6534e-94	Ccdc126
Sgms1	2.22561e-185	1.22254	0.571	0.308	3.78108e-181	Sgms1
Phf13	1.73828e-100	1.22105	0.299	0.135	2.95317e-96	Phf13
Spdl1	1.08322e-44	1.22072	0.134	0.057	1.84029e-40	Spdl1
Snx7	2.1505e-127	1.21759	0.372	0.171	3.65348e-123	Snx7
Lamc1	6.11277e-158	1.21744	0.47	0.231	1.0385e-153	Lamc1
Acsl3	3.04546e-50	1.21696	0.179	0.085	5.17393e-46	Acsl3
Dnmt1	5.94903e-247	1.21651	0.686	0.399	1.01068e-242	Dnmt1
Arg2	1.71463e-96	1.21557	0.493	0.335	2.91298e-92	Arg2
Prelid2	3.9781e-107	1.21257	0.3	0.13	6.7584e-103	Prelid2
Rnf144b	4.01349e-70	1.2095	0.221	0.099	6.81852e-66	Rnf144b
Gab1	4.4572e-183	1.20597	0.569	0.307	7.57233e-179	Gab1
Ergic1	1.08139e-183	1.20553	0.579	0.314	1.83717e-179	Ergic1
Rdh13	1.26604e-36	1.20512	0.117	0.052	2.15087e-32	Rdh13
Inhba	0	1.20319	0.925	0.591	0	Inhba
Fgd6	1.53157e-225	1.20195	0.617	0.32	2.60198e-221	Fgd6
Spg20	9.79997e-73	1.20187	0.244	0.115	1.66492e-68	Spg20
Ankrd9	3.65878e-40	1.20044	0.115	0.047	6.2159e-36	Ankrd9
Serpinb8	1.80789e-126	1.20021	0.389	0.185	3.07143e-122	Serpinb8
Flvcr1	1.38333e-148	1.20001	0.45	0.223	2.35014e-144	Flvcr1
Thap4	8.16337e-128	1.19855	0.371	0.169	1.38687e-123	Thap4
Crim1	6.56742e-58	1.19843	0.214	0.105	1.11574e-53	Crim1
Rhou	6.65476e-128	1.19101	0.436	0.224	1.13058e-123	Rhou
Ikbkg	3.77736e-172	1.19079	0.511	0.258	6.41735e-168	Ikbkg
Adck1	3.1413e-101	1.19059	0.325	0.154	5.33675e-97	Adck1
Pvr	2.11746e-167	1.1897	0.524	0.273	3.59735e-163	Pvr
Gys1	2.92981e-166	1.18958	0.51	0.256	4.97745e-162	Gys1
Eepd1	1.19991e-206	1.18824	0.602	0.319	2.03852e-202	Eepd1
Edn1	7.23307e-107	1.18601	0.288	0.119	1.22883e-102	Edn1
Wdr59	2.6004e-33	1.18583	0.107	0.047	4.41782e-29	Wdr59
Abhd5	1.28587e-175	1.18557	0.487	0.232	2.18457e-171	Abhd5
Dhrs9	9.91147e-70	1.18457	0.184	0.073	1.68386e-65	Dhrs9
Pias4	7.71127e-132	1.18409	0.402	0.193	1.31007e-127	Pias4
Tceal9	4.9079e-209	1.18242	0.571	0.279	8.33803e-205	Tceal9
Cttn	3.66413e-52	1.17957	0.178	0.082	6.22498e-48	Cttn
2025-09-08	2.46876e-215	1.17899	0.645	0.357	4.19417e-211	2025-09-08
Syne1	5.51631e-54	1.1788	0.187	0.087	9.37166e-50	Syne1
Mdm1	4.13646e-71	1.17471	0.193	0.078	7.02744e-67	Mdm1
Kcnj2	1.0104e-37	1.17415	0.131	0.06	1.71657e-33	Kcnj2
Pxk	2.88138e-129	1.17258	0.487	0.277	4.89518e-125	Pxk
Noct	1.54164e-156	1.16916	0.496	0.251	2.6191e-152	Noct
Snx16	8.40965e-60	1.16728	0.188	0.083	1.42871e-55	Snx16
Pi4k2b	1.46583e-163	1.16674	0.487	0.241	2.49029e-159	Pi4k2b
Ptgir	2.03584e-84	1.16662	0.342	0.183	3.4587e-80	Ptgir
Dnajb4	2.45447e-67	1.1656	0.249	0.123	4.1699e-63	Dnajb4
Bhlhe40	0	1.16555	0.968	0.782	0	Bhlhe40
Lrrfip2	0	1.16406	0.812	0.535	0	Lrrfip2
Car13	0	1.16333	0.743	0.376	0	Car13
Qsox2	2.79518e-38	1.16263	0.125	0.055	4.74873e-34	Qsox2
Rbfox2	1.09385e-59	1.1602	0.192	0.086	1.85834e-55	Rbfox2
Mocos	5.5549e-199	1.15522	0.613	0.336	9.43722e-195	Mocos
Mex3d	1.6806e-87	1.15458	0.28	0.129	2.85517e-83	Mex3d
Slc38a7	2.89698e-124	1.15299	0.402	0.2	4.92168e-120	Slc38a7
Cd93	1.24294e-193	1.14996	0.708	0.466	2.11162e-189	Cd93
Adssl1	7.1856e-137	1.14895	0.492	0.269	1.22076e-132	Adssl1
Rilpl1	6.77072e-35	1.14719	0.111	0.048	1.15028e-30	Rilpl1
Tbc1d24	8.05979e-79	1.14691	0.223	0.094	1.36928e-74	Tbc1d24
Smad7	5.34333e-133	1.14508	0.466	0.247	9.07778e-129	Smad7
Pgm1	3.37074e-160	1.14391	0.493	0.247	5.72655e-156	Pgm1
Cdc25b	3.48933e-34	1.14389	0.119	0.055	5.92803e-30	Cdc25b
Galk1	2.02215e-84	1.14045	0.291	0.14	3.43543e-80	Galk1
Carmil1	8.04906e-122	1.13574	0.373	0.173	1.36745e-117	Carmil1
Rsbn1	3.90541e-79	1.13293	0.342	0.188	6.6349e-75	Rsbn1
Hook2	9.82605e-98	1.13266	0.341	0.17	1.66935e-93	Hook2
Pdp1	9.87792e-47	1.13126	0.156	0.071	1.67816e-42	Pdp1
P4ha1	0	1.12939	0.917	0.699	0	P4ha1
Nos2	0	1.12877	0.964	0.709	0	Nos2
Lrp12	6.88318e-302	1.12839	0.784	0.436	1.16938e-297	Lrp12
F13a1	0	1.12393	0.852	0.552	0	F13a1
Kmt5a	0	1.12291	0.83	0.576	0	Kmt5a
Pfkfb3	0	1.12262	0.927	0.729	0	Pfkfb3
Tmem171	4.69395e-31	1.1216	0.12	0.058	7.97455e-27	Tmem171
Map4k3	2.36627e-201	1.12117	0.624	0.343	4.02005e-197	Map4k3
Srxn1	4.31937e-196	1.11961	0.528	0.247	7.33817e-192	Srxn1
Zfand2a	1.02112e-203	1.11959	0.624	0.336	1.73478e-199	Zfand2a
Dusp10	3.97876e-77	1.11627	0.38	0.224	6.75951e-73	Dusp10
Slc23a2	3.13863e-282	1.115	0.809	0.536	5.33221e-278	Slc23a2
Gde1	0	1.11452	0.964	0.825	0	Gde1
Trp53i13	3.18435e-30	1.11384	0.102	0.046	5.40989e-26	Trp53i13
Fmnl2	0	1.11322	0.83	0.542	0	Fmnl2
Gpatch3	7.24921e-74	1.11265	0.256	0.122	1.23157e-69	Gpatch3
Med18	4.5173e-41	1.11176	0.139	0.063	7.67445e-37	Med18
Vav3	2.43448e-132	1.11116	0.451	0.232	4.13594e-128	Vav3
Exo5	1.20349e-50	1.11057	0.201	0.101	2.04461e-46	Exo5
S1pr2	6.30991e-210	1.10656	0.665	0.386	1.07199e-205	S1pr2
Mctp1	2.74233e-59	1.10639	0.282	0.157	4.65894e-55	Mctp1
Xylt2	2.99886e-66	1.10457	0.242	0.117	5.09477e-62	Xylt2
Srpk2	3.37954e-128	1.10281	0.398	0.189	5.7415e-124	Srpk2
Aars	2.19125e-195	1.10277	0.667	0.415	3.72272e-191	Aars
Cd14	2.55014e-272	1.09959	0.971	0.965	4.33243e-268	Cd14
Impact	1.92e-146	1.09877	0.484	0.248	3.26188e-142	Impact
Hs1bp3	3.40514e-135	1.09807	0.454	0.232	5.785e-131	Hs1bp3
Rdh11	6.97222e-67	1.09771	0.243	0.118	1.18451e-62	Rdh11
Ube2q2	1.35151e-130	1.09744	0.575	0.363	2.29608e-126	Ube2q2
Tmem140	1.64355e-122	1.09629	0.607	0.435	2.79223e-118	Tmem140
Gas2l3	2.48093e-155	1.09302	0.507	0.262	4.21485e-151	Gas2l3
Sfmbt1	7.67319e-156	1.09011	0.501	0.257	1.3036e-151	Sfmbt1
Mrgbp	5.4075e-61	1.08973	0.206	0.094	9.1868e-57	Mrgbp
Irf2bpl	4.07002e-69	1.08898	0.283	0.148	6.91456e-65	Irf2bpl
Dennd2a	1.58898e-62	1.08496	0.223	0.106	2.69952e-58	Dennd2a
Zdhhc12	1.98317e-80	1.08386	0.343	0.188	3.36921e-76	Zdhhc12
Rnf24	1.72624e-44	1.08268	0.178	0.088	2.93271e-40	Rnf24
Gem	6.47693e-23	1.08167	0.116	0.062	1.10037e-18	Gem
Tspan3	7.92661e-167	1.07984	0.577	0.321	1.34665e-162	Tspan3
Dnmbp	8.49495e-45	1.07816	0.151	0.069	1.44321e-40	Dnmbp
Jmjd4	7.36974e-35	1.07516	0.107	0.046	1.25205e-30	Jmjd4
Tecpr1	2.74009e-93	1.07425	0.322	0.157	4.65514e-89	Tecpr1
Itpr3	1.78825e-43	1.07367	0.148	0.067	3.03806e-39	Itpr3
Pmp22	4.60735e-73	1.07146	0.303	0.16	7.82742e-69	Pmp22
Tpcn2	5.54964e-137	1.07092	0.479	0.253	9.42828e-133	Tpcn2
Tbl2	2.70546e-48	1.06969	0.181	0.087	4.59631e-44	Tbl2
Odf2l	5.61566e-37	1.06943	0.133	0.062	9.54044e-33	Odf2l
Kansl1l	1.69285e-45	1.06905	0.181	0.09	2.87599e-41	Kansl1l
Fabp5	1.3517e-187	1.06705	0.808	0.585	2.2964e-183	Fabp5
Il1a	5.05447e-216	1.06406	0.844	0.634	8.58703e-212	Il1a
Samd8	5.18569e-193	1.064	0.64	0.366	8.80997e-189	Samd8
Cars	6.30532e-114	1.06397	0.423	0.223	1.07121e-109	Cars
Kbtbd7	1.4031e-46	1.06371	0.225	0.123	2.38372e-42	Kbtbd7
Tubb2a	3.11109e-97	1.0634	0.526	0.349	5.28544e-93	Tubb2a
Gclm	8.16752e-108	1.06329	0.596	0.426	1.38758e-103	Gclm
Taf5	6.3398e-33	1.06006	0.125	0.06	1.07707e-28	Taf5
Sec61a2	8.85203e-33	1.05912	0.119	0.056	1.50387e-28	Sec61a2
Etfrf1	3.80267e-86	1.05626	0.344	0.181	6.46035e-82	Etfrf1
2025-03-09	4.77445e-44	1.0558	0.149	0.068	8.11131e-40	2025-03-09
Sh2d3c	2.63431e-104	1.05571	0.528	0.359	4.47542e-100	Sh2d3c
Ugdh	2.8039e-235	1.05384	0.75	0.486	4.76354e-231	Ugdh
Rhob	5.48149e-156	1.05285	0.851	0.765	9.31251e-152	Rhob
Hal	0	1.05225	0.916	0.653	0	Hal
F3	2.67856e-48	1.05113	0.184	0.089	4.5506e-44	F3
Tmem237	1.392e-45	1.04926	0.158	0.072	2.36487e-41	Tmem237
Fcgr2b	0	1.04751	0.967	0.858	0	Fcgr2b
Syngr1	1.06112e-100	1.04732	0.368	0.185	1.80274e-96	Syngr1
Rmc1	1.29062e-123	1.04722	0.459	0.246	2.19263e-119	Rmc1
Adnp2	2.27969e-91	1.04697	0.406	0.233	3.87296e-87	Adnp2
Nup54	1.27531e-82	1.04377	0.319	0.165	2.16663e-78	Nup54
Hexim1	1.15964e-89	1.04289	0.427	0.253	1.97011e-85	Hexim1
Nhlrc3	7.67155e-73	1.04236	0.281	0.142	1.30332e-68	Nhlrc3
Spire1	5.02792e-40	1.04094	0.146	0.069	8.54193e-36	Spire1
Plin3	4.73767e-219	1.04044	0.724	0.46	8.04882e-215	Plin3
Eps8	4.81834e-66	1.04029	0.368	0.226	8.18587e-62	Eps8
Gpr157	3.59079e-104	1.03928	0.409	0.216	6.10038e-100	Gpr157
Jade3	4.32201e-30	1.03796	0.116	0.056	7.34266e-26	Jade3
F7	8.27264e-295	1.03732	0.693	0.305	1.40544e-290	F7
Katnbl1	1.37805e-133	1.03653	0.521	0.299	2.34117e-129	Katnbl1
Sgms2	5.27173e-160	1.03617	0.634	0.419	8.95614e-156	Sgms2
Nhlrc2	7.58155e-110	1.03606	0.457	0.258	1.28803e-105	Nhlrc2
Micall1	6.36128e-76	1.03572	0.274	0.133	1.08072e-71	Micall1
Slc7a11	6.86777e-240	1.03541	0.803	0.565	1.16677e-235	Slc7a11
Spred2	4.69938e-78	1.03491	0.296	0.148	7.98377e-74	Spred2
Grpel2	2.58313e-53	1.03398	0.2	0.097	4.38848e-49	Grpel2
Frrs1	7.23772e-149	1.03356	0.565	0.33	1.22962e-144	Frrs1
Abcc1	3.77709e-115	1.03222	0.43	0.226	6.4169e-111	Abcc1
Eea1	2.57986e-214	1.03191	0.698	0.424	4.38293e-210	Eea1
Abhd17b	3.26929e-119	1.02997	0.534	0.326	5.5542e-115	Abhd17b
Zfp275	1.68522e-29	1.02875	0.117	0.057	2.86302e-25	Zfp275
Ap5b1	2.14283e-79	1.02683	0.466	0.309	3.64046e-75	Ap5b1
Mcoln2	7.00904e-75	1.02586	0.306	0.159	1.19077e-70	Mcoln2
Plekhg1	6.39166e-138	1.02477	0.499	0.265	1.08588e-133	Plekhg1
Creb3l1	8.41521e-34	1.02258	0.124	0.058	1.42966e-29	Creb3l1
Vegfb	1.25611e-68	1.02184	0.265	0.132	2.13401e-64	Vegfb
Zfp653	4.101e-75	1.02136	0.278	0.137	6.96719e-71	Zfp653
Snx8	1.79236e-179	1.02136	0.592	0.324	3.04504e-175	Snx8
Il1rn	0	1.0213	0.993	0.89	0	Il1rn
B3gnt8	1.13967e-82	1.01804	0.349	0.188	1.93619e-78	B3gnt8
Tubb4b	4.50235e-147	1.01798	0.729	0.571	7.64904e-143	Tubb4b
Dip2a	2.28551e-88	1.01513	0.35	0.183	3.88285e-84	Dip2a
Dhfr	3.89883e-18	1.01413	0.129	0.079	6.62372e-14	Dhfr
Serac1	8.47488e-46	1.00818	0.166	0.078	1.4398e-41	Serac1
Osgin1	2.28918e-30	1.00612	0.128	0.064	3.88909e-26	Osgin1
Snip1	2.47301e-57	1.00456	0.216	0.105	4.20139e-53	Snip1
Pde7b	2.22854e-75	1.00237	0.304	0.156	3.78607e-71	Pde7b
Agpat5	9.80575e-113	1.00188	0.435	0.232	1.6659e-108	Agpat5
Apbb3	1.33229e-26	1.00155	0.125	0.065	2.26343e-22	Apbb3
Rassf1	7.21246e-136	1.00067	0.533	0.304	1.22532e-131	Rassf1
Med23	6.4998e-72	0.999309	0.303	0.16	1.10425e-67	Med23
Bag3	3.72481e-81	0.999008	0.421	0.257	6.32809e-77	Bag3
Fam214b	3.85675e-203	0.997759	0.682	0.4	6.55223e-199	Fam214b
Asns	2.59997e-26	0.99766	0.119	0.061	4.41709e-22	Asns
Pacc1	1.11203e-45	0.996807	0.178	0.086	1.88922e-41	Pacc1
Il10rb	0	0.996689	0.964	0.831	0	Il10rb
Zfp52	5.45615e-50	0.996198	0.24	0.131	9.26945e-46	Zfp52
Pelo	5.39618e-42	0.995629	0.182	0.093	9.16757e-38	Pelo
Iqsec1	0	0.99532	0.896	0.625	0	Iqsec1
Zxdc	1.26053e-53	0.99515	0.231	0.119	2.14151e-49	Zxdc
Nt5dc2	1.1577e-74	0.994583	0.287	0.142	1.96681e-70	Nt5dc2
Usp37	1.22829e-52	0.994564	0.239	0.128	2.08675e-48	Usp37
Slc27a4	4.18327e-115	0.991182	0.465	0.26	7.10695e-111	Slc27a4
Hmces	5.25256e-35	0.991067	0.134	0.064	8.92357e-31	Hmces
Snrnp35	7.34888e-57	0.99044	0.24	0.124	1.2485e-52	Snrnp35
Eif5	8.1598e-120	0.989551	0.467	0.256	1.38627e-115	Eif5
Stom	6.5842e-297	0.986777	0.882	0.705	1.11859e-292	Stom
Insig2	9.38369e-91	0.986078	0.358	0.188	1.59419e-86	Insig2
Chst12	1.64124e-115	0.984573	0.607	0.422	2.7883e-111	Chst12
Apba3	3.34067e-129	0.98456	0.534	0.312	5.67546e-125	Apba3
Slc16a3	0	0.98237	0.951	0.816	0	Slc16a3
Zfp677	5.56576e-34	0.982142	0.128	0.06	9.45567e-30	Zfp677
Rnf185	8.06948e-67	0.980839	0.281	0.147	1.37092e-62	Rnf185
Ciapin1	3.0416e-114	0.980613	0.475	0.267	5.16737e-110	Ciapin1
E2f8	4.3724e-25	0.980312	0.116	0.061	7.42826e-21	E2f8
Rasa2	8.73466e-45	0.979649	0.186	0.094	1.48393e-40	Rasa2
Hmgxb3	3.65562e-81	0.978991	0.337	0.178	6.21054e-77	Hmgxb3
Hsf2	1.43144e-55	0.978761	0.272	0.152	2.43188e-51	Hsf2
Ddx55	3.71899e-42	0.978715	0.174	0.087	6.3182e-38	Ddx55
Alg11	1.01903e-39	0.977514	0.176	0.091	1.73124e-35	Alg11
Ncoa2	9.12552e-34	0.976677	0.393	0.291	1.55034e-29	Ncoa2
Slc31a1	1.12625e-201	0.97612	0.82	0.677	1.91338e-197	Slc31a1
Wee1	5.95348e-22	0.975801	0.113	0.062	1.01144e-17	Wee1
Ap5s1	1.19321e-62	0.975748	0.259	0.133	2.02714e-58	Ap5s1
Irak3	6.72991e-108	0.97417	0.453	0.254	1.14334e-103	Irak3
Cdyl2	6.14768e-51	0.974005	0.236	0.127	1.04443e-46	Cdyl2
Ldha	0	0.973244	0.984	0.944	0	Ldha
Smox	1.55527e-301	0.973016	0.942	0.706	2.64225e-297	Smox
Fbxl8	9.35717e-42	0.972471	0.158	0.076	1.58969e-37	Fbxl8
Traf3ip2	8.52064e-33	0.972314	0.151	0.079	1.44757e-28	Traf3ip2
Dgke	1.09738e-27	0.971807	0.112	0.055	1.86434e-23	Dgke
Arl11	3.46758e-94	0.971483	0.459	0.274	5.89107e-90	Arl11
Ctdp1	2.17799e-59	0.969665	0.299	0.17	3.70019e-55	Ctdp1
Prrg2	4.07972e-50	0.969429	0.234	0.126	6.93104e-46	Prrg2
Hsp90aa1	8.51263e-126	0.968891	0.735	0.608	1.44621e-121	Hsp90aa1
Clcf1	4.7654e-35	0.967647	0.14	0.068	8.09595e-31	Clcf1
Alad	9.42826e-76	0.9676	0.312	0.163	1.60177e-71	Alad
Rybp	2.7627e-108	0.967559	0.442	0.241	4.69355e-104	Rybp
Nlgn2	5.34112e-52	0.966555	0.204	0.1	9.07404e-48	Nlgn2
Dag1	4.17394e-90	0.965777	0.406	0.231	7.09111e-86	Dag1
Vps18	2.53146e-126	0.964605	0.535	0.32	4.30071e-122	Vps18
Nfkbia	1.77078e-285	0.963822	0.984	0.957	3.00838e-281	Nfkbia
Zfp704	1.65091e-43	0.961727	0.178	0.088	2.80473e-39	Zfp704
Ctsb	0	0.961432	1	1	0	Ctsb
Snapc2	1.28297e-47	0.961005	0.184	0.089	2.17963e-43	Snapc2
Card19	0	0.958992	0.917	0.763	0	Card19
Osbpl8	2.75742e-305	0.957983	0.917	0.765	4.68458e-301	Osbpl8
Fzd7	3.57339e-35	0.957368	0.39	0.286	6.07084e-31	Fzd7
Abtb2	2.03856e-73	0.956525	0.376	0.221	3.46331e-69	Abtb2
Fzd1	8.16727e-39	0.95517	0.235	0.14	1.38754e-34	Fzd1
Spsb2	2.565e-74	0.954636	0.333	0.182	4.35768e-70	Spsb2
Azin1	5.72731e-173	0.954444	0.678	0.436	9.73013e-169	Azin1
Tpi1	0	0.954361	0.923	0.742	0	Tpi1
Flcn	1.31972e-140	0.953132	0.643	0.446	2.24207e-136	Flcn
Snx33	7.89972e-29	0.952917	0.13	0.067	1.34208e-24	Snx33
Asph	5.95125e-86	0.952602	0.388	0.217	1.01106e-81	Asph
Ints6	2.56002e-57	0.952445	0.306	0.178	4.34921e-53	Ints6
Adrm1	6.69821e-87	0.952382	0.36	0.191	1.13796e-82	Adrm1
Med26	1.70279e-24	0.950437	0.105	0.053	2.89287e-20	Med26
Esf1	1.89141e-42	0.947881	0.211	0.116	3.21332e-38	Esf1
Zbtb38	5.85345e-71	0.946274	0.353	0.203	9.94442e-67	Zbtb38
P2ry1	1.40567e-32	0.94585	0.132	0.065	2.38809e-28	P2ry1
Zbtb21	3.42988e-120	0.945199	0.522	0.306	5.82702e-116	Zbtb21
Rbmx2	4.38228e-24	0.943755	0.116	0.062	7.44505e-20	Rbmx2
Asf1a	1.48507e-47	0.942352	0.232	0.127	2.52299e-43	Asf1a
Arid3a	8.2825e-101	0.941991	0.459	0.267	1.40711e-96	Arid3a
Sap130	8.28271e-90	0.941099	0.428	0.252	1.40715e-85	Sap130
Slc16a1	2.09191e-59	0.940508	0.268	0.143	3.55394e-55	Slc16a1
Htatip2	1.47786e-152	0.940397	0.611	0.369	2.51074e-148	Htatip2
Rab40c	1.31596e-54	0.939007	0.246	0.131	2.23569e-50	Rab40c
Adh5	4.36422e-162	0.937664	0.718	0.522	7.41438e-158	Adh5
Slbp	1.51859e-114	0.937555	0.533	0.332	2.57994e-110	Slbp
Micu1	3.9692e-123	0.93456	0.519	0.301	6.74327e-119	Micu1
Fbxl5	4.19834e-221	0.933878	0.939	0.892	7.13255e-217	Fbxl5
Vps39	3.52998e-87	0.933439	0.382	0.211	5.99709e-83	Vps39
Rev1	4.64521e-42	0.932207	0.192	0.101	7.89175e-38	Rev1
Akap7	2.67657e-39	0.932201	0.187	0.1	4.54723e-35	Akap7
Arid3b	6.04736e-54	0.932	0.252	0.136	1.02739e-49	Arid3b
Mafg	4.82011e-171	0.930367	0.623	0.357	8.18888e-167	Mafg
Ampd3	4.43219e-59	0.930003	0.397	0.26	7.52984e-55	Ampd3
P2ry10b	1.82459e-115	0.929603	0.522	0.31	3.0998e-111	P2ry10b
Hdac7	8.18044e-56	0.928585	0.217	0.106	1.38977e-51	Hdac7
Tnfsf15	7.36779e-16	0.927485	0.104	0.061	1.25171e-11	Tnfsf15
Plxna1	6.99657e-249	0.926842	0.848	0.596	1.18865e-244	Plxna1
Hgs	2.04527e-139	0.926674	0.604	0.378	3.47471e-135	Hgs
Fbxo30	3.1989e-86	0.926134	0.372	0.202	5.43462e-82	Fbxo30
Trmt5	1.3786e-32	0.924459	0.143	0.073	2.3421e-28	Trmt5
Terf1	1.22796e-41	0.923175	0.186	0.096	2.08618e-37	Terf1
Slc44a1	4.85929e-66	0.922804	0.26	0.129	8.25545e-62	Slc44a1
Fbxo22	2.48246e-97	0.921199	0.445	0.257	4.21746e-93	Fbxo22
Gla	4.96883e-289	0.920943	0.87	0.646	8.44154e-285	Gla
Slc16a10	7.24825e-141	0.920385	0.612	0.38	1.23141e-136	Slc16a10
Ormdl1	1.19378e-45	0.919534	0.219	0.118	2.02811e-41	Ormdl1
Tmem199	7.52846e-53	0.919316	0.251	0.136	1.27901e-48	Tmem199
Tapt1	1.10512e-80	0.91808	0.379	0.214	1.87749e-76	Tapt1
Gas7	2.02242e-85	0.917849	0.458	0.281	3.43589e-81	Gas7
Basp1	0	0.917735	0.994	0.813	0	Basp1
Tec	3.40655e-67	0.917407	0.361	0.215	5.78739e-63	Tec
Plekhm2	5.54702e-196	0.917359	0.78	0.574	9.42384e-192	Plekhm2
Rabggta	8.0417e-81	0.916732	0.368	0.204	1.3662e-76	Rabggta
Swt1	8.19258e-37	0.916325	0.176	0.094	1.39184e-32	Swt1
Lgals3	0	0.916194	1	0.999	0	Lgals3
Lrrc42	1.75472e-51	0.91553	0.241	0.13	2.98109e-47	Lrrc42
Pbx1	7.11251e-25	0.91427	0.113	0.058	1.20834e-20	Pbx1
H6pd	5.49301e-107	0.91426	0.543	0.346	9.33208e-103	H6pd
Tmem251	3.30512e-140	0.913929	0.622	0.399	5.61506e-136	Tmem251
Nup37	9.04243e-34	0.913278	0.156	0.082	1.53622e-29	Nup37
Irs2	6.34719e-92	0.910988	0.493	0.306	1.07832e-87	Irs2
Rhoc	3.06123e-169	0.909874	0.556	0.277	5.20072e-165	Rhoc
Jmjd6	2.50132e-106	0.909857	0.483	0.285	4.24949e-102	Jmjd6
Tmem178	9.00333e-32	0.90984	0.13	0.064	1.52958e-27	Tmem178
Mcfd2	7.4204e-148	0.908446	0.632	0.394	1.26065e-143	Mcfd2
Ttc7b	9.12188e-87	0.90795	0.382	0.209	1.54972e-82	Ttc7b
Ccdc130	3.56571e-54	0.907908	0.254	0.137	6.05779e-50	Ccdc130
Chst14	2.16001e-43	0.90765	0.239	0.137	3.66965e-39	Chst14
Tmem87b	7.59597e-136	0.906714	0.597	0.372	1.29048e-131	Tmem87b
Uap1l1	6.86336e-187	0.905928	0.714	0.448	1.16602e-182	Uap1l1
Taf3	8.32169e-48	0.904242	0.211	0.109	1.41377e-43	Taf3
Ninj1	0	0.903216	0.982	0.847	0	Ninj1
Rbm34	6.34838e-51	0.903067	0.261	0.147	1.07853e-46	Rbm34
Cd24a	1.46872e-75	0.901545	0.572	0.447	2.49521e-71	Cd24a
Fem1b	4.34712e-108	0.90135	0.524	0.325	7.38531e-104	Fem1b
Ptpre	6.43089e-191	0.900574	0.853	0.74	1.09254e-186	Ptpre
Ccr1	5.84088e-238	0.900441	0.89	0.747	9.92308e-234	Ccr1
Tuba4a	5.60296e-29	0.899797	0.128	0.065	9.51887e-25	Tuba4a
Tmem104	1.14482e-170	0.899551	0.789	0.632	1.94494e-166	Tmem104
Dennd4c	1.71024e-133	0.89918	0.59	0.363	2.90552e-129	Dennd4c
Snx18	8.7634e-282	0.898479	0.946	0.844	1.48881e-277	Snx18
Arhgap12	1.18388e-59	0.897893	0.295	0.165	2.01129e-55	Arhgap12
Fabp3	2.15702e-48	0.89724	0.165	0.075	3.66456e-44	Fabp3
Lxn	7.34148e-63	0.897089	0.376	0.234	1.24724e-58	Lxn
Cep85	5.75945e-28	0.895828	0.133	0.07	9.78472e-24	Cep85
Snx30	2.07873e-70	0.895655	0.348	0.197	3.53156e-66	Snx30
Wdr73	2.63033e-25	0.895538	0.117	0.061	4.46867e-21	Wdr73
Atg12	4.05271e-77	0.89346	0.393	0.231	6.88514e-73	Atg12
Pogk	5.50044e-39	0.891825	0.17	0.086	9.3447e-35	Pogk
Syne3	1.76033e-46	0.890831	0.238	0.132	2.99062e-42	Syne3
Phf1	4.55304e-52	0.890544	0.24	0.128	7.73516e-48	Phf1
Ciart	4.83907e-23	0.890202	0.1	0.051	8.22109e-19	Ciart
Trip10	1.03983e-48	0.889607	0.284	0.169	1.76657e-44	Trip10
Acot13	2.03807e-76	0.889401	0.379	0.218	3.46248e-72	Acot13
Spryd7	3.94858e-105	0.889232	0.472	0.269	6.70825e-101	Spryd7
Sh2b2	2.46159e-92	0.887854	0.432	0.245	4.182e-88	Sh2b2
Prpf3	6.30639e-57	0.887801	0.275	0.151	1.07139e-52	Prpf3
Mapk8ip3	3.59894e-84	0.8874	0.389	0.218	6.11423e-80	Mapk8ip3
Ube2o	3.57344e-37	0.887335	0.179	0.096	6.07092e-33	Ube2o
Ptger2	1.73572e-35	0.887232	0.241	0.149	2.94881e-31	Ptger2
Tnfrsf21	2.42718e-85	0.885374	0.787	0.749	4.12354e-81	Tnfrsf21
Arhgap24	5.74341e-57	0.884868	0.273	0.149	9.75748e-53	Arhgap24
Krr1	9.676e-65	0.884831	0.308	0.169	1.64386e-60	Krr1
Uhrf1bp1l	1.74859e-127	0.88443	0.546	0.315	2.97068e-123	Uhrf1bp1l
Pld1	9.324e-49	0.884196	0.261	0.149	1.58405e-44	Pld1
Oser1	2.81534e-99	0.884104	0.6	0.44	4.78299e-95	Oser1
Gpsm2	2.27663e-44	0.883856	0.206	0.108	3.86776e-40	Gpsm2
Neu1	2.91692e-193	0.88253	0.769	0.549	4.95555e-189	Neu1
Bud13	1.02808e-49	0.882352	0.253	0.141	1.74661e-45	Bud13
Ggta1	1.54644e-158	0.882178	0.779	0.634	2.62725e-154	Ggta1
Wdfy1	7.50234e-101	0.881165	0.464	0.268	1.27457e-96	Wdfy1
Taf7	1.48454e-56	0.88113	0.401	0.27	2.52208e-52	Taf7
Klf11	7.72607e-55	0.881085	0.296	0.172	1.31258e-50	Klf11
Abl2	9.56823e-78	0.880843	0.38	0.217	1.62555e-73	Abl2
Riok2	1.19199e-46	0.880692	0.25	0.142	2.02506e-42	Riok2
Cln8	9.97375e-167	0.880528	0.713	0.472	1.69444e-162	Cln8
Nanp	1.03191e-22	0.880309	0.101	0.051	1.75311e-18	Nanp
Dcun1d3	4.72746e-51	0.880068	0.251	0.138	8.03148e-47	Dcun1d3
Ppp1r3b	5.38864e-56	0.879708	0.478	0.36	9.15476e-52	Ppp1r3b
Leng1	5.13279e-34	0.879488	0.154	0.079	8.7201e-30	Leng1
Cd300lf	0	0.879078	0.989	0.948	0	Cd300lf
Ccser2	8.12547e-73	0.877617	0.326	0.176	1.38044e-68	Ccser2
Coa7	2.96474e-33	0.877335	0.156	0.082	5.0368e-29	Coa7
Tsc22d1	1.639e-53	0.876963	0.261	0.146	2.7845e-49	Tsc22d1
Leo1	9.33875e-63	0.876287	0.353	0.213	1.58656e-58	Leo1
Sertad1	1.48223e-127	0.875978	0.655	0.457	2.51816e-123	Sertad1
Cspp1	1.51378e-36	0.875418	0.185	0.101	2.57175e-32	Cspp1
Trpm4	2.41658e-27	0.875241	0.125	0.065	4.10552e-23	Trpm4
Adora2b	1.12783e-60	0.875163	0.355	0.213	1.91607e-56	Adora2b
Nxt1	4.00625e-45	0.874945	0.207	0.109	6.80621e-41	Nxt1
Gtf3c5	5.64202e-54	0.87391	0.254	0.137	9.58523e-50	Gtf3c5
Msantd4	4.76662e-40	0.873578	0.194	0.104	8.09802e-36	Msantd4
Atf5	1.59724e-32	0.872224	0.162	0.087	2.71356e-28	Atf5
Fnip1	4.45381e-171	0.872188	0.726	0.508	7.56658e-167	Fnip1
Strip1	6.47489e-75	0.872002	0.381	0.222	1.10002e-70	Strip1
Nsun5	1.03095e-27	0.871936	0.132	0.069	1.75148e-23	Nsun5
Abhd10	3.53779e-26	0.871324	0.136	0.074	6.01035e-22	Abhd10
Fbxo46	9.36983e-35	0.870799	0.169	0.09	1.59184e-30	Fbxo46
Sash1	3.05749e-148	0.870379	0.722	0.495	5.19437e-144	Sash1
Arfgap3	1.5745e-87	0.868101	0.488	0.312	2.67492e-83	Arfgap3
Zfp143	2.37206e-48	0.86798	0.261	0.149	4.02989e-44	Zfp143
Tsr3	1.5855e-47	0.867861	0.254	0.144	2.6936e-43	Tsr3
Sowahc	2.90322e-73	0.867552	0.554	0.391	4.93227e-69	Sowahc
Atp6v1c1	2.51226e-212	0.867163	0.851	0.727	4.26807e-208	Atp6v1c1
Slamf7	9.44851e-238	0.86708	0.866	0.64	1.60521e-233	Slamf7
Fam118b	1.93787e-58	0.86591	0.316	0.182	3.29225e-54	Fam118b
Polk	5.74897e-27	0.86554	0.142	0.078	9.76692e-23	Polk
Lrsam1	8.20428e-25	0.863923	0.122	0.065	1.39383e-20	Lrsam1
Btbd10	8.66809e-27	0.863321	0.124	0.065	1.47262e-22	Btbd10
Dock7	5.08278e-84	0.862212	0.421	0.248	8.63513e-80	Dock7
Pcnx	1.23949e-113	0.86095	0.561	0.349	2.10576e-109	Pcnx
Tmem43	1.13067e-107	0.860165	0.564	0.364	1.92089e-103	Tmem43
Mocs2	3.33808e-141	0.86003	0.625	0.387	5.67106e-137	Mocs2
Kdm4b	5.85418e-40	0.859917	0.221	0.126	9.94566e-36	Kdm4b
Pramef8	7.43569e-44	0.859411	0.237	0.134	1.26325e-39	Pramef8
Npat	1.35166e-32	0.858368	0.167	0.091	2.29634e-28	Npat
Mis12	3.75933e-43	0.857912	0.216	0.118	6.38672e-39	Mis12
Zmym6	3.36771e-26	0.857688	0.125	0.066	5.7214e-22	Zmym6
Pqlc2	1.49493e-42	0.855821	0.242	0.139	2.53973e-38	Pqlc2
Ano8	1.10659e-27	0.855727	0.146	0.08	1.87999e-23	Ano8
Zranb3	1.99363e-63	0.854461	0.299	0.16	3.38698e-59	Zranb3
Fam204a	2.51157e-81	0.853875	0.374	0.207	4.2669e-77	Fam204a
Ankrd12	1.05001e-80	0.853415	0.376	0.208	1.78386e-76	Ankrd12
Spidr	8.23711e-55	0.85302	0.284	0.16	1.3994e-50	Spidr
Slc25a37	2.92506e-207	0.852957	0.822	0.611	4.96938e-203	Slc25a37
Procr	1.65708e-148	0.852729	0.711	0.472	2.81521e-144	Procr
Slc25a33	2.44716e-40	0.852527	0.211	0.117	4.15748e-36	Slc25a33
Mcoln1	4.44517e-139	0.852303	0.616	0.379	7.5519e-135	Mcoln1
Sun1	5.49566e-70	0.852153	0.348	0.197	9.33658e-66	Sun1
Vat1	2.73175e-216	0.851136	0.837	0.566	4.64098e-212	Vat1
Zfand5	6.03349e-251	0.850544	0.963	0.886	1.02503e-246	Zfand5
Kdm5b	4.7864e-56	0.850171	0.299	0.171	8.13161e-52	Kdm5b
Chst11	2.69045e-100	0.85011	0.509	0.314	4.5708e-96	Chst11
Nfatc2ip	2.04828e-28	0.849617	0.136	0.071	3.47982e-24	Nfatc2ip
Mllt11	1.26166e-26	0.849068	0.155	0.089	2.14343e-22	Mllt11
Sestd1	5.68589e-87	0.847963	0.441	0.261	9.65976e-83	Sestd1
Akip1	5.78212e-57	0.8474	0.27	0.145	9.82324e-53	Akip1
Aar2	3.09437e-20	0.847218	0.109	0.06	5.25703e-16	Aar2
Rhbdd2	2.39038e-30	0.846235	0.155	0.084	4.06102e-26	Rhbdd2
Clec4n	9.62097e-168	0.843858	0.901	0.763	1.63451e-163	Clec4n
Net1	5.67197e-80	0.843629	0.334	0.174	9.6361e-76	Net1
Pim3	1.15021e-67	0.841702	0.418	0.26	1.95409e-63	Pim3
Ptrh1	2.44895e-26	0.841346	0.142	0.078	4.16052e-22	Ptrh1
Fam162a	2.40178e-94	0.840815	0.579	0.407	4.08038e-90	Fam162a
Hcfc2	9.88995e-36	0.840515	0.196	0.11	1.6802e-31	Hcfc2
Gadd45a	1.97425e-54	0.840213	0.293	0.167	3.35406e-50	Gadd45a
Mphosph10	5.3211e-67	0.839035	0.36	0.211	9.04001e-63	Mphosph10
Zwint	7.14345e-63	0.838921	0.374	0.228	1.2136e-58	Zwint
Snx29	1.48372e-104	0.836917	0.511	0.308	2.52068e-100	Snx29
Btg1	0	0.835737	0.996	0.985	0	Btg1
Fam126b	3.83253e-26	0.835281	0.127	0.067	6.51109e-22	Fam126b
Selenoi	2.36613e-40	0.834964	0.228	0.131	4.01982e-36	Selenoi
Clpx	2.03975e-41	0.834693	0.219	0.122	3.46534e-37	Clpx
Lyst	2.57689e-179	0.833329	0.775	0.574	4.37787e-175	Lyst
Hspa4l	2.80806e-80	0.832268	0.452	0.281	4.77062e-76	Hspa4l
Slc20a1	2.96117e-63	0.832225	0.376	0.23	5.03073e-59	Slc20a1
Pigc	7.7485e-57	0.831282	0.289	0.162	1.31639e-52	Pigc
Parvb	2.57498e-120	0.830171	0.555	0.336	4.37464e-116	Parvb
Zfp655	3.56827e-61	0.829645	0.334	0.194	6.06214e-57	Zfp655
Gnl3	3.6227e-47	0.82879	0.279	0.165	6.1546e-43	Gnl3
Eml2	2.36729e-49	0.828511	0.243	0.132	4.02179e-45	Eml2
Prkab1	1.22445e-46	0.826866	0.246	0.138	2.08022e-42	Prkab1
Degs1	5.92314e-196	0.826689	0.831	0.681	1.00628e-191	Degs1
Insl6	8.06656e-72	0.826249	0.368	0.209	1.37043e-67	Insl6
Uspl1	3.12886e-46	0.825484	0.274	0.161	5.31562e-42	Uspl1
Helb	6.98532e-51	0.825423	0.285	0.165	1.18674e-46	Helb
Lmna	2.875e-180	0.824784	0.679	0.387	4.88434e-176	Lmna
Map2k1	7.77849e-261	0.824564	0.893	0.759	1.32149e-256	Map2k1
Tbcc	4.9255e-43	0.823116	0.258	0.153	8.36792e-39	Tbcc
Zfp574	2.14674e-30	0.822899	0.175	0.1	3.6471e-26	Zfp574
B3gnt2	3.00468e-161	0.822678	0.781	0.63	5.10465e-157	B3gnt2
Id2	8.78692e-232	0.822513	0.975	0.927	1.49281e-227	Id2
Ston2	1.30309e-20	0.822121	0.114	0.064	2.21382e-16	Ston2
Cbwd1	2.56538e-30	0.821361	0.16	0.088	4.35832e-26	Cbwd1
Kdm1b	2.80951e-31	0.821032	0.164	0.09	4.77307e-27	Kdm1b
Fam114a1	2.53774e-33	0.820798	0.202	0.117	4.31137e-29	Fam114a1
Cdk17	2.03167e-66	0.820663	0.354	0.205	3.4516e-62	Cdk17
Pdcl	2.35526e-55	0.819945	0.351	0.219	4.00134e-51	Pdcl
Dtnb	6.88074e-32	0.819708	0.217	0.132	1.16897e-27	Dtnb
Nr2c2ap	1.45173e-42	0.818941	0.222	0.123	2.46634e-38	Nr2c2ap
Ets2	5.28572e-174	0.818365	0.85	0.716	8.97991e-170	Ets2
Nup50	3.81887e-92	0.817942	0.469	0.281	6.48788e-88	Nup50
Comtd1	6.62783e-76	0.81763	0.366	0.203	1.126e-71	Comtd1
Zfp319	1.0591e-44	0.816861	0.261	0.153	1.7993e-40	Zfp319
Clip2	3.53295e-85	0.816278	0.503	0.323	6.00212e-81	Clip2
Ppfibp2	7.84335e-22	0.816189	0.153	0.093	1.33251e-17	Ppfibp2
Bid	4.10131e-58	0.816091	0.363	0.223	6.96772e-54	Bid
Tmem189	1.11313e-246	0.816009	0.965	0.884	1.8911e-242	Tmem189
Gon4l	1.18374e-52	0.815107	0.289	0.166	2.01105e-48	Gon4l
Prkrip1	1.46958e-36	0.814544	0.196	0.109	2.49667e-32	Prkrip1
Lrrc57	1.3679e-35	0.81367	0.206	0.119	2.32393e-31	Lrrc57
Gigyf1	3.58312e-64	0.811996	0.331	0.187	6.08736e-60	Gigyf1
Irf2bp1	1.92607e-37	0.811772	0.195	0.107	3.2722e-33	Irf2bp1
Mettl6	4.48092e-55	0.811582	0.304	0.177	7.61263e-51	Mettl6
Tsc1	1.56361e-44	0.810914	0.244	0.138	2.65642e-40	Tsc1
Cwc25	2.26917e-52	0.810599	0.3	0.176	3.85509e-48	Cwc25
Nup35	1.27174e-22	0.809678	0.133	0.076	2.16055e-18	Nup35
Zbtb43	2.98044e-40	0.809516	0.246	0.146	5.06347e-36	Zbtb43
Pgk1	2.50237e-213	0.809357	0.877	0.741	4.25128e-209	Pgk1
Klhl11	1.21387e-35	0.809189	0.201	0.114	2.06224e-31	Klhl11
Grina	0	0.808931	0.999	0.985	0	Grina
Cxxc1	3.80821e-63	0.807708	0.352	0.208	6.46977e-59	Cxxc1
Pigg	2.14896e-19	0.80749	0.115	0.065	3.65087e-15	Pigg
Nsmce3	2.97663e-51	0.80691	0.302	0.179	5.05699e-47	Nsmce3
Sgk1	3.54882e-175	0.806752	0.938	0.866	6.02909e-171	Sgk1
Kctd9	2.25827e-36	0.806126	0.198	0.111	3.83658e-32	Kctd9
Slc11a2	7.32395e-68	0.806075	0.41	0.255	1.24427e-63	Slc11a2
Sqstm1	2.3048e-257	0.805876	0.925	0.786	3.91562e-253	Sqstm1
Cep78	1.86418e-31	0.805527	0.166	0.091	3.16706e-27	Cep78
Cfl2	2.85883e-34	0.805009	0.171	0.092	4.85686e-30	Cfl2
Nedd1	2.3846e-37	0.804914	0.223	0.13	4.0512e-33	Nedd1
Smg9	6.47401e-43	0.804542	0.25	0.146	1.09987e-38	Smg9
Dpp7	5.77394e-88	0.804408	0.435	0.251	9.80935e-84	Dpp7
Erc1	9.57543e-49	0.803981	0.284	0.167	1.62677e-44	Erc1
Cd9	0	0.803555	0.977	0.768	0	Cd9
Lactb2	1.16263e-55	0.803105	0.315	0.185	1.97519e-51	Lactb2
Pcyt1a	6.23931e-132	0.802989	0.641	0.415	1.06e-127	Pcyt1a
Rbm47	7.47169e-170	0.802766	0.788	0.597	1.26936e-165	Rbm47
Tmem126b	4.01282e-39	0.802421	0.212	0.118	6.81738e-35	Tmem126b
P2ry2	9.50736e-99	0.8022	0.59	0.414	1.6152e-94	P2ry2
Fbxo25	1.5611e-29	0.801851	0.151	0.081	2.65215e-25	Fbxo25
Odf2	3.26677e-87	0.800973	0.466	0.285	5.54992e-83	Odf2
Asb6	4.77524e-58	0.799738	0.31	0.177	8.11265e-54	Asb6
Cacna1d	3.82435e-63	0.799586	0.325	0.182	6.49719e-59	Cacna1d
Srpk1	1.80771e-53	0.799223	0.449	0.31	3.07111e-49	Srpk1
Anapc7	1.70875e-54	0.799201	0.305	0.177	2.903e-50	Anapc7
Rabgef1	1.06339e-109	0.798184	0.611	0.425	1.80659e-105	Rabgef1
Cxcr4	5.59606e-64	0.797441	0.772	0.705	9.50715e-60	Cxcr4
Osbpl1a	1.02401e-50	0.79714	0.289	0.168	1.73969e-46	Osbpl1a
Tollip	1.77969e-111	0.796543	0.574	0.365	3.02351e-107	Tollip
Pwp2	5.60704e-20	0.79637	0.123	0.071	9.5258e-16	Pwp2
Flywch1	1.36327e-48	0.795232	0.315	0.195	2.31606e-44	Flywch1
Mdm2	6.55404e-227	0.795039	0.935	0.803	1.11347e-222	Mdm2
Gpank1	8.06438e-51	0.794852	0.287	0.167	1.37006e-46	Gpank1
Pkp4	9.4231e-33	0.794617	0.189	0.108	1.60089e-28	Pkp4
Nkiras1	8.37368e-26	0.794399	0.141	0.078	1.4226e-21	Nkiras1
Fbxl2	4.37496e-30	0.79365	0.181	0.105	7.43262e-26	Fbxl2
Tom1	5.18211e-89	0.793416	0.467	0.282	8.80389e-85	Tom1
Scpep1	0	0.793205	0.961	0.914	0	Scpep1
Pgam1	1.0018e-277	0.792579	0.936	0.784	1.70196e-273	Pgam1
Slc25a24	1.71434e-89	0.792545	0.528	0.346	2.91249e-85	Slc25a24
Ugp2	1.68472e-145	0.792479	0.788	0.651	2.86216e-141	Ugp2
Hspa9	7.79376e-69	0.792367	0.424	0.266	1.32408e-64	Hspa9
Phf20	2.06889e-63	0.792104	0.373	0.227	3.51483e-59	Phf20
Kin	9.99566e-28	0.791923	0.158	0.089	1.69816e-23	Kin
Tmem41b	3.06497e-100	0.791877	0.523	0.321	5.20708e-96	Tmem41b
Pced1b	2.54466e-29	0.7916	0.218	0.137	4.32312e-25	Pced1b
Tatdn2	1.54243e-186	0.79143	0.864	0.754	2.62044e-182	Tatdn2
Tubg1	2.42157e-51	0.790865	0.264	0.147	4.11401e-47	Tubg1
Ier3	1.313e-125	0.790635	0.852	0.745	2.23065e-121	Ier3
Ss18l1	1.99927e-22	0.789966	0.131	0.074	3.39656e-18	Ss18l1
Rbpms	1.11107e-119	0.789037	0.604	0.38	1.8876e-115	Rbpms
Hccs	2.00812e-64	0.788918	0.352	0.205	3.4116e-60	Hccs
Yod1	2.07024e-22	0.788729	0.136	0.078	3.51713e-18	Yod1
Brd8	3.23481e-53	0.788364	0.339	0.211	5.49562e-49	Brd8
Orc5	2.90978e-24	0.788029	0.139	0.078	4.94342e-20	Orc5
Tmem161a	5.90465e-35	0.787993	0.213	0.125	1.00314e-30	Tmem161a
Tiparp	1.04604e-189	0.787253	0.888	0.763	1.77712e-185	Tiparp
Klc2	1.01452e-53	0.786016	0.291	0.166	1.72356e-49	Klc2
Itgb7	9.06578e-187	0.783538	0.895	0.78	1.54019e-182	Itgb7
Igf2r	3.74434e-64	0.783525	0.352	0.203	6.36126e-60	Igf2r
Nat2	6.03993e-34	0.783367	0.231	0.142	1.02612e-29	Nat2
Klhl9	4.36556e-146	0.783293	0.768	0.579	7.41665e-142	Klhl9
Wdr91	2.48397e-83	0.782991	0.514	0.337	4.22001e-79	Wdr91
Ip6k2	3.08744e-40	0.782726	0.231	0.133	5.24525e-36	Ip6k2
Pstpip1	3.7014e-74	0.782589	0.631	0.508	6.2883e-70	Pstpip1
Mterf4	2.68798e-20	0.78248	0.119	0.067	4.56662e-16	Mterf4
Rnf126	5.81188e-75	0.782085	0.436	0.27	9.87381e-71	Rnf126
Vps8	1.59303e-78	0.782045	0.433	0.262	2.70641e-74	Vps8
Bcl6	8.62974e-80	0.781998	0.545	0.378	1.46611e-75	Bcl6
Nsfl1c	7.36175e-62	0.780594	0.361	0.217	1.25069e-57	Nsfl1c
Pfkl	4.39036e-227	0.779865	0.902	0.762	7.45878e-223	Pfkl
Nav1	1.81656e-53	0.779009	0.39	0.254	3.08615e-49	Nav1
Lnpk	3.16686e-45	0.777583	0.278	0.166	5.38017e-41	Lnpk
Sms	1.71219e-67	0.776945	0.338	0.188	2.90883e-63	Sms
Wasl	1.23281e-39	0.776906	0.246	0.145	2.09442e-35	Wasl
Utp15	4.46171e-56	0.775324	0.319	0.188	7.57999e-52	Utp15
Dnttip2	6.31581e-60	0.775229	0.417	0.276	1.07299e-55	Dnttip2
Mlx	1.96926e-84	0.774796	0.486	0.308	3.34557e-80	Mlx
Lsm14b	1.09581e-93	0.774534	0.531	0.34	1.86168e-89	Lsm14b
Gtf2h1	2.10197e-74	0.774533	0.407	0.241	3.57104e-70	Gtf2h1
Slc11a1	0	0.774278	0.973	0.873	0	Slc11a1
Urb2	1.06995e-20	0.77426	0.122	0.069	1.81774e-16	Urb2
Eif1b	5.21685e-75	0.772815	0.464	0.299	8.86291e-71	Eif1b
Ncoa4	7.29725e-162	0.77255	0.83	0.675	1.23973e-157	Ncoa4
Als2	6.63753e-40	0.771376	0.231	0.133	1.12765e-35	Als2
Itga5	8.34908e-129	0.771106	0.841	0.718	1.41842e-124	Itga5
Nasp	3.25837e-47	0.770966	0.319	0.199	5.53565e-43	Nasp
Nmnat1	6.17565e-29	0.770905	0.159	0.088	1.04918e-24	Nmnat1
Zfp397	1.51978e-24	0.770493	0.145	0.082	2.58195e-20	Zfp397
Dtwd1	3.92224e-16	0.770446	0.1	0.058	6.6635e-12	Dtwd1
Zdhhc24	5.69335e-20	0.770407	0.113	0.063	9.67242e-16	Zdhhc24
Topors	2.93689e-47	0.770178	0.283	0.167	4.98948e-43	Topors
Cog2	4.62277e-51	0.770054	0.306	0.182	7.85363e-47	Cog2
Ppme1	7.9138e-73	0.769941	0.389	0.227	1.34447e-68	Ppme1
Ralgapa2	1.78854e-61	0.769777	0.329	0.188	3.03854e-57	Ralgapa2
Phf11d	5.49398e-174	0.769551	0.829	0.655	9.33373e-170	Phf11d
Ghdc	2.93227e-38	0.769039	0.228	0.132	4.98164e-34	Ghdc
Osgin2	1.37581e-37	0.768707	0.314	0.209	2.33737e-33	Osgin2
Psmd5	1.36143e-57	0.76845	0.356	0.217	2.31293e-53	Psmd5
Kbtbd4	2.95557e-33	0.768178	0.199	0.115	5.02123e-29	Kbtbd4
Eef1e1	2.13429e-37	0.76703	0.226	0.132	3.62594e-33	Eef1e1
Cd151	1.22924e-69	0.766804	0.412	0.254	2.08835e-65	Cd151
Trmt10c	8.70927e-33	0.766487	0.184	0.104	1.47962e-28	Trmt10c
Kif21b	1.28993e-68	0.765725	0.447	0.29	2.19145e-64	Kif21b
Utrn	3.44301e-34	0.765347	0.275	0.178	5.84933e-30	Utrn
H1f0	6.06373e-21	0.764646	0.417	0.34	1.03017e-16	H1f0
Stam2	3.66248e-91	0.763751	0.524	0.334	6.22219e-87	Stam2
Fam78b	1.53987e-27	0.763243	0.176	0.104	2.61609e-23	Fam78b
Mul1	2.1162e-53	0.762343	0.321	0.192	3.59522e-49	Mul1
Plpp6	6.57877e-24	0.761009	0.138	0.078	1.11767e-19	Plpp6
Frmd4a	3.37897e-99	0.760383	0.683	0.52	5.74054e-95	Frmd4a
Pik3cb	6.29519e-168	0.760354	0.784	0.562	1.06949e-163	Pik3cb
Ccdc58	3.45669e-38	0.759911	0.246	0.148	5.87256e-34	Ccdc58
Rell1	2.15501e-39	0.759788	0.243	0.144	3.66115e-35	Rell1
Col4a3bp	1.64326e-104	0.759782	0.589	0.389	2.79173e-100	Col4a3bp
Ccdc127	5.93662e-21	0.759638	0.132	0.077	1.00857e-16	Ccdc127
Sco2	1.81594e-30	0.759337	0.209	0.127	3.0851e-26	Sco2
Syvn1	7.10733e-73	0.758578	0.553	0.397	1.20747e-68	Syvn1
Haus3	1.79833e-18	0.757903	0.121	0.071	3.05518e-14	Haus3
Rcor3	1.17489e-38	0.757889	0.225	0.129	1.99602e-34	Rcor3
Swap70	3.00572e-46	0.75774	0.355	0.233	5.10641e-42	Swap70
Tnf	2.22873e-10	0.757209	0.446	0.411	3.78639e-06	Tnf
Gss	4.30676e-26	0.755462	0.161	0.093	7.31676e-22	Gss
Slc9a1	1.01882e-119	0.752894	0.67	0.47	1.73088e-115	Slc9a1
Ptgs2	7.42099e-17	0.75233	0.545	0.525	1.26075e-12	Ptgs2
D17H6S53E	1.79502e-55	0.75216	0.335	0.2	3.04956e-51	D17H6S53E
Lig1	5.65869e-21	0.751916	0.12	0.067	9.61355e-17	Lig1
Utp4	6.3984e-36	0.751656	0.219	0.128	1.08702e-31	Utp4
Med4	2.78891e-60	0.751356	0.385	0.241	4.73808e-56	Med4
Pef1	3.05806e-104	0.75132	0.557	0.353	5.19534e-100	Pef1
Mgme1	7.46992e-25	0.750802	0.144	0.081	1.26906e-20	Mgme1
Cbfa2t2	1.16365e-33	0.7507	0.216	0.128	1.97692e-29	Cbfa2t2
Urb1	1.14705e-19	0.75053	0.134	0.08	1.94873e-15	Urb1
Tiprl	7.52937e-85	0.749703	0.471	0.285	1.27916e-80	Tiprl
Mtif3	9.87481e-31	0.749199	0.176	0.1	1.67763e-26	Mtif3
Tmem115	1.76777e-59	0.749149	0.417	0.275	3.00326e-55	Tmem115
Mtg2	3.11043e-29	0.74876	0.168	0.095	5.28431e-25	Mtg2
Bex3	3.07027e-32	0.74859	0.217	0.131	5.21607e-28	Bex3
Plekhm3	1.88403e-130	0.748451	0.701	0.483	3.20077e-126	Plekhm3
Psmd7	5.19792e-128	0.745901	0.744	0.581	8.83075e-124	Psmd7
Blcap	1.13142e-89	0.745813	0.513	0.326	1.92217e-85	Blcap
Tnfsf12	3.31973e-130	0.745377	0.717	0.499	5.63989e-126	Tnfsf12
Ccnq	2.72806e-20	0.744522	0.12	0.068	4.63471e-16	Ccnq
Mcm9	1.07994e-69	0.744448	0.421	0.26	1.83472e-65	Mcm9
Rcbtb1	2.55371e-54	0.744368	0.379	0.244	4.33849e-50	Rcbtb1
Foxo1	4.06188e-26	0.744284	0.244	0.164	6.90073e-22	Foxo1
Selenbp1	1.87395e-09	0.743087	0.1	0.069	3.18366e-05	Selenbp1
Dnajc21	1.4696e-57	0.740783	0.371	0.231	2.49671e-53	Dnajc21
Tes	4.16296e-185	0.74054	0.809	0.61	7.07245e-181	Tes
Zranb2	4.62097e-51	0.740046	0.293	0.17	7.85057e-47	Zranb2
Nck1	2.36568e-66	0.739245	0.493	0.336	4.01905e-62	Nck1
Ldlrap1	6.59632e-114	0.738374	0.617	0.401	1.12065e-109	Ldlrap1
Bpnt1	6.39175e-25	0.738254	0.171	0.103	1.08589e-20	Bpnt1
Ddx24	8.84903e-133	0.737914	0.802	0.697	1.50336e-128	Ddx24
Yipf5	1.79213e-75	0.736871	0.469	0.301	3.04465e-71	Yipf5
Aga	7.46689e-36	0.736752	0.293	0.193	1.26855e-31	Aga
Slc25a43	1.66539e-23	0.736159	0.132	0.074	2.82934e-19	Slc25a43
Tcp11l2	2.71879e-11	0.735861	0.259	0.21	4.61895e-07	Tcp11l2
Tti2	2.6079e-26	0.735687	0.166	0.097	4.43057e-22	Tti2
Tpp1	1.03937e-188	0.734377	0.883	0.781	1.76579e-184	Tpp1
Aph1c	3.7378e-24	0.733902	0.176	0.109	6.35016e-20	Aph1c
Tgif1	6.57971e-188	0.732699	0.894	0.77	1.11783e-183	Tgif1
Fam83f	7.33121e-20	0.731946	0.133	0.079	1.2455e-15	Fam83f
Ttf1	6.26452e-31	0.731769	0.185	0.106	1.06428e-26	Ttf1
Tfip11	1.52307e-65	0.731506	0.466	0.311	2.58754e-61	Tfip11
Higd1a	2.19473e-133	0.7312	0.802	0.672	3.72862e-129	Higd1a
Fbxo32	3.28996e-13	0.730991	0.133	0.089	5.58931e-09	Fbxo32
Sf3a2	9.53213e-86	0.730876	0.556	0.378	1.61941e-81	Sf3a2
Psmd3	5.86064e-85	0.730438	0.587	0.412	9.95664e-81	Psmd3
Afdn	1.54724e-31	0.72834	0.214	0.129	2.62861e-27	Afdn
Zc3h13	1.55319e-38	0.728294	0.263	0.161	2.63871e-34	Zc3h13
Hist1h2bc	6.05429e-52	0.727925	0.292	0.166	1.02856e-47	Hist1h2bc
Ndufaf1	1.35221e-27	0.727791	0.193	0.117	2.29727e-23	Ndufaf1
Steap3	1.48596e-23	0.727618	0.24	0.165	2.5245e-19	Steap3
Tepsin	2.51829e-29	0.72732	0.207	0.127	4.27832e-25	Tepsin
Kdm3a	8.82041e-74	0.726862	0.555	0.406	1.4985e-69	Kdm3a
Arfgef2	3.08806e-37	0.726795	0.244	0.147	5.24631e-33	Arfgef2
Ivd	1.20307e-27	0.726708	0.202	0.125	2.04389e-23	Ivd
Mid1ip1	2.7552e-38	0.726341	0.32	0.212	4.6808e-34	Mid1ip1
Ttc3	1.18781e-17	0.72616	0.128	0.078	2.01798e-13	Ttc3
Prune1	1.04434e-32	0.726111	0.202	0.117	1.77423e-28	Prune1
Mepce	5.56261e-38	0.725746	0.263	0.162	9.45032e-34	Mepce
Ell2	1.15057e-110	0.725463	0.706	0.539	1.9547e-106	Ell2
LTO1	8.52304e-34	0.725165	0.192	0.108	1.44798e-29	LTO1
Nus1	3.71428e-111	0.724922	0.765	0.64	6.31019e-107	Nus1
Tigd2	6.47592e-35	0.724739	0.252	0.157	1.10019e-30	Tigd2
Aktip	2.20491e-27	0.724537	0.172	0.101	3.74593e-23	Aktip
Slc8b1	8.46207e-118	0.724243	0.7	0.514	1.43762e-113	Slc8b1
Ckap5	5.03208e-64	0.724163	0.417	0.264	8.549e-60	Ckap5
Ccdc59	2.31603e-71	0.723947	0.452	0.29	3.9347e-67	Ccdc59
St8sia4	6.55467e-37	0.723207	0.357	0.246	1.11357e-32	St8sia4
Zbtb2	7.6106e-36	0.722117	0.249	0.153	1.29297e-31	Zbtb2
Vcl	5.89088e-45	0.72166	0.321	0.203	1.0008e-40	Vcl
Lat2	1.86057e-152	0.721413	0.891	0.807	3.16093e-148	Lat2
Stx11	3.61803e-73	0.721162	0.736	0.65	6.14667e-69	Stx11
Poc5	2.54641e-22	0.720869	0.122	0.067	4.3261e-18	Poc5
Tyw5	1.31535e-23	0.720405	0.145	0.083	2.23465e-19	Tyw5
Plod1	4.06067e-46	0.719836	0.322	0.201	6.89867e-42	Plod1
2025-09-10	1.37397e-34	0.719735	0.233	0.141	2.33423e-30	2025-09-10
Cd68	0	0.719643	0.998	0.993	0	Cd68
Dnase1l1	2.48185e-132	0.719153	0.758	0.567	4.21642e-128	Dnase1l1
Zmiz1	1.87317e-203	0.718972	0.916	0.838	3.18232e-199	Zmiz1
Slc31a2	6.56037e-162	0.718918	0.86	0.732	1.11454e-157	Slc31a2
Cptp	6.95002e-27	0.718243	0.182	0.109	1.18074e-22	Cptp
Npc1	1.50927e-177	0.717908	0.854	0.697	2.5641e-173	Npc1
Atn1	6.52199e-102	0.717264	0.591	0.385	1.10802e-97	Atn1
Agpat2	5.01926e-58	0.717076	0.381	0.237	8.52722e-54	Agpat2
Pitpnc1	3.38827e-29	0.716737	0.218	0.136	5.75633e-25	Pitpnc1
Ilf2	1.67487e-35	0.716615	0.235	0.142	2.84544e-31	Ilf2
Ranbp9	1.01871e-94	0.716316	0.572	0.383	1.73069e-90	Ranbp9
Slx4	1.58892e-27	0.715671	0.166	0.095	2.69942e-23	Slx4
Dolk	3.96053e-22	0.715395	0.155	0.093	6.72854e-18	Dolk
Mtmr10	8.39246e-26	0.715309	0.167	0.098	1.4258e-21	Mtmr10
Scaf4	1.06433e-65	0.715101	0.447	0.291	1.80819e-61	Scaf4
Zfat	2.39305e-16	0.714855	0.107	0.064	4.06555e-12	Zfat
Mus81	2.16486e-20	0.71471	0.155	0.097	3.67789e-16	Mus81
Mad2l1bp	4.38876e-38	0.713817	0.251	0.152	7.45607e-34	Mad2l1bp
Nme6	3.57062e-21	0.713468	0.109	0.059	6.06612e-17	Nme6
Vps26c	9.85682e-93	0.713202	0.539	0.343	1.67457e-88	Vps26c
Lin52	4.72672e-16	0.712476	0.106	0.063	8.03022e-12	Lin52
Uba6	1.30402e-32	0.712162	0.225	0.137	2.2154e-28	Uba6
Cpeb4	7.20728e-129	0.711817	0.762	0.594	1.22444e-124	Cpeb4
Ago2	1.5846e-53	0.711806	0.701	0.648	2.69207e-49	Ago2
Ddx27	3.18923e-37	0.710875	0.269	0.168	5.41819e-33	Ddx27
Caml	1.72116e-27	0.710535	0.19	0.115	2.92407e-23	Caml
Pcgf3	1.37705e-34	0.708591	0.228	0.136	2.33947e-30	Pcgf3
Ppfia1	1.68501e-78	0.708533	0.514	0.34	2.86267e-74	Ppfia1
Msantd2	1.67872e-22	0.708522	0.143	0.084	2.85198e-18	Msantd2
Lrrc8d	1.29291e-80	0.707719	0.529	0.349	2.19653e-76	Lrrc8d
Cnep1r1	3.93197e-62	0.706033	0.383	0.234	6.68002e-58	Cnep1r1
Slc35f6	1.1977e-127	0.706026	0.782	0.623	2.03477e-123	Slc35f6
Tlr13	4.38613e-146	0.705897	0.845	0.745	7.45159e-142	Tlr13
Tmem35b	1.71872e-23	0.705279	0.162	0.097	2.91993e-19	Tmem35b
Ccdc71l	3.34729e-82	0.705259	0.559	0.375	5.6867e-78	Ccdc71l
Rnh1	2.34609e-256	0.705067	0.971	0.925	3.98578e-252	Rnh1
Hsdl1	6.06545e-32	0.704973	0.224	0.137	1.03046e-27	Hsdl1
Slc39a3	9.13855e-18	0.70419	0.121	0.072	1.55255e-13	Slc39a3
Trnt1	1.00361e-39	0.703955	0.273	0.167	1.70504e-35	Trnt1
Med17	4.66575e-28	0.703947	0.236	0.154	7.92664e-24	Med17
Pla2g7	1.38278e-269	0.703313	0.989	0.913	2.3492e-265	Pla2g7
Lin54	8.95166e-48	0.703312	0.315	0.193	1.5208e-43	Lin54
Bin1	1.6049e-58	0.703108	0.355	0.212	2.72656e-54	Bin1
Tmem63b	3.86233e-44	0.702468	0.305	0.188	6.56171e-40	Tmem63b
Ddit4	2.78658e-33	0.702093	0.336	0.232	4.73412e-29	Ddit4
Mob4	7.81093e-72	0.702068	0.494	0.329	1.327e-67	Mob4
Cdk6	4.27082e-60	0.701629	0.362	0.215	7.25569e-56	Cdk6
Tceal8	1.18148e-51	0.701306	0.346	0.215	2.00721e-47	Tceal8
Col4a2	4.46897e-26	0.70079	0.128	0.068	7.59233e-22	Col4a2
Idua	5.32927e-53	0.700322	0.358	0.223	9.05389e-49	Idua
Ifrd1	1.2475e-121	0.699196	0.863	0.748	2.11937e-117	Ifrd1
Klf7	1.09706e-32	0.698371	0.229	0.14	1.86379e-28	Klf7
Tmem9	6.44682e-23	0.697793	0.176	0.11	1.09525e-18	Tmem9
Dab2	1.30317e-117	0.697747	0.716	0.496	2.21396e-113	Dab2
Gba	8.01011e-153	0.697708	0.803	0.639	1.36084e-148	Gba
Cep85l	3.27819e-32	0.696906	0.238	0.148	5.56931e-28	Cep85l
Gtpbp3	2.52933e-24	0.696715	0.158	0.093	4.29707e-20	Gtpbp3
Ftl1-ps1	5.0504e-58	0.6964	0.359	0.217	8.58012e-54	Ftl1-ps1
Blnk	7.99634e-29	0.696345	0.202	0.123	1.3585e-24	Blnk
Mfsd11	3.98183e-50	0.694239	0.377	0.247	6.76474e-46	Mfsd11
Tsc22d2	9.09068e-52	0.693499	0.465	0.335	1.54442e-47	Tsc22d2
Utp23	9.62775e-37	0.693482	0.256	0.156	1.63566e-32	Utp23
Chchd10	3.35895e-79	0.693169	0.463	0.28	5.70651e-75	Chchd10
Med31	1.54919e-32	0.692927	0.216	0.129	2.63193e-28	Med31
Zswim6	7.15708e-43	0.692727	0.432	0.311	1.21592e-38	Zswim6
Clec4e	2.0519e-162	0.692693	0.93	0.795	3.48598e-158	Clec4e
Knop1	2.98004e-19	0.692429	0.125	0.074	5.06279e-15	Knop1
Sars	7.26439e-51	0.692383	0.347	0.216	1.23415e-46	Sars
Fbxo28	7.60082e-57	0.692214	0.398	0.254	1.2913e-52	Fbxo28
Blzf1	1.54761e-26	0.690736	0.202	0.126	2.62923e-22	Blzf1
Zfp758	5.32945e-21	0.690525	0.133	0.077	9.0542e-17	Zfp758
Rbm18	1.06879e-35	0.690167	0.221	0.129	1.81577e-31	Rbm18
Lmtk2	5.94652e-23	0.689825	0.145	0.084	1.01025e-18	Lmtk2
Ngrn	1.308e-34	0.68943	0.245	0.15	2.22216e-30	Ngrn
Eif4e	3.71811e-135	0.689368	0.763	0.597	6.3167e-131	Eif4e
Zcchc10	4.9208e-23	0.6892	0.151	0.089	8.35995e-19	Zcchc10
Agfg2	2.18591e-29	0.689037	0.204	0.123	3.71364e-25	Agfg2
Mtf2	1.27641e-40	0.688766	0.281	0.173	2.1685e-36	Mtf2
Necap1	1.92797e-54	0.688595	0.392	0.253	3.27542e-50	Necap1
Ralgps1	5.79996e-24	0.688263	0.154	0.09	9.85355e-20	Ralgps1
Usp10	1.82114e-20	0.687592	0.142	0.085	3.09394e-16	Usp10
Sptlc2	1.56018e-141	0.687199	0.817	0.688	2.65059e-137	Sptlc2
Cstb	0	0.686995	0.998	0.98	0	Cstb
Fth1	4.4939e-294	0.686991	1	1	7.63468e-290	Fth1
Serpina3f	2.09038e-22	0.686734	0.462	0.393	3.55135e-18	Serpina3f
Zswim1	2.29073e-16	0.686683	0.111	0.066	3.89171e-12	Zswim1
Rabgap1	5.25909e-53	0.686203	0.355	0.221	8.93466e-49	Rabgap1
Gzf1	1.86432e-33	0.685387	0.257	0.163	3.16729e-29	Gzf1
Ppdpf	8.94028e-65	0.685205	0.494	0.34	1.51886e-60	Ppdpf
Mthfd2	5.28343e-43	0.685153	0.386	0.265	8.97601e-39	Mthfd2
Fam50a	1.33837e-105	0.68473	0.704	0.543	2.27375e-101	Fam50a
Psmd12	1.17385e-88	0.684088	0.696	0.554	1.99425e-84	Psmd12
Slc39a6	2.76466e-32	0.683662	0.241	0.15	4.69687e-28	Slc39a6
Phldb1	6.1741e-21	0.682651	0.151	0.092	1.04892e-16	Phldb1
Cerk	8.91162e-56	0.682393	0.394	0.251	1.514e-51	Cerk
Fbxo42	4.68653e-46	0.682324	0.346	0.222	7.96194e-42	Fbxo42
Nprl2	1.52548e-20	0.682308	0.147	0.089	2.59164e-16	Nprl2
Rrp9	1.41295e-17	0.681923	0.121	0.073	2.40046e-13	Rrp9
Cd274	5.94874e-220	0.681439	0.987	0.913	1.01063e-215	Cd274
Rundc1	6.62307e-27	0.680914	0.185	0.112	1.12519e-22	Rundc1
Galm	1.1026e-17	0.680794	0.157	0.102	1.8732e-13	Galm
Zc3h12c	1.32649e-40	0.680738	0.3	0.187	2.25357e-36	Zc3h12c
Tspyl2	2.04714e-29	0.680734	0.231	0.146	3.47789e-25	Tspyl2
Slc39a14	4.15078e-40	0.680505	0.306	0.195	7.05175e-36	Slc39a14
Tmem185b	5.56917e-56	0.680481	0.451	0.306	9.46147e-52	Tmem185b
Ccnc	4.50879e-49	0.68018	0.367	0.237	7.65999e-45	Ccnc
Gnpnat1	6.96961e-21	0.679668	0.163	0.102	1.18407e-16	Gnpnat1
Pip4k2c	8.4431e-63	0.679356	0.423	0.269	1.4344e-58	Pip4k2c
Pola2	2.78265e-27	0.67906	0.223	0.142	4.72744e-23	Pola2
U2surp	2.27912e-94	0.678882	0.583	0.385	3.872e-90	U2surp
Slf2	4.8524e-63	0.678614	0.472	0.317	8.24374e-59	Slf2
Wdr5	3.46349e-53	0.678558	0.375	0.239	5.88412e-49	Wdr5
Sh3gl1	2.14519e-59	0.677954	0.527	0.385	3.64446e-55	Sh3gl1
Phrf1	2.62316e-46	0.677769	0.381	0.256	4.45648e-42	Phrf1
Ddx20	1.29885e-16	0.677285	0.12	0.073	2.20662e-12	Ddx20
Tlnrd1	1.35173e-64	0.677238	0.58	0.427	2.29645e-60	Tlnrd1
Ift74	7.02096e-16	0.677229	0.116	0.071	1.19279e-11	Ift74
Edrf1	3.39485e-20	0.676864	0.141	0.085	5.76752e-16	Edrf1
Memo1	7.70778e-52	0.676381	0.359	0.225	1.30947e-47	Memo1
Scaf1	4.56154e-82	0.675765	0.576	0.398	7.74959e-78	Scaf1
Prpf4	2.50638e-21	0.674915	0.147	0.089	4.25808e-17	Prpf4
Sde2	6.23844e-60	0.67483	0.496	0.351	1.05985e-55	Sde2
Arhgap22	1.9042e-15	0.674686	0.102	0.06	3.23505e-11	Arhgap22
Slc7a8	6.3273e-173	0.674306	0.829	0.576	1.07494e-168	Slc7a8
Cdca4	1.69676e-49	0.674073	0.373	0.243	2.88263e-45	Cdca4
Rpusd1	4.73221e-19	0.673458	0.117	0.067	8.03956e-15	Rpusd1
R3hdm1	1.15039e-40	0.673238	0.332	0.216	1.95441e-36	R3hdm1
Zbtb9	1.61275e-24	0.672995	0.164	0.098	2.7399e-20	Zbtb9
Atp6v1a	1.03819e-209	0.672916	0.946	0.892	1.76378e-205	Atp6v1a
AU040320	6.06677e-47	0.672577	0.352	0.226	1.03068e-42	AU040320
Soat1	3.21312e-178	0.672109	0.947	0.938	5.45877e-174	Soat1
Arl8b	8.248e-136	0.671877	0.85	0.772	1.40125e-131	Arl8b
Nrbf2	2.55828e-38	0.671405	0.312	0.204	4.34626e-34	Nrbf2
Nmd3	2.75083e-36	0.670378	0.256	0.157	4.67338e-32	Nmd3
P2rx7	0.101699	0.670276	0.273	0.269	1	P2rx7
AI837181	1.85209e-57	0.670241	0.466	0.321	3.14651e-53	AI837181
Sfmbt2	8.73584e-15	0.670186	0.112	0.069	1.48413e-10	Sfmbt2
Rnf121	1.25811e-43	0.670086	0.306	0.189	2.13741e-39	Rnf121
Coro1c	2.56128e-100	0.669879	0.64	0.44	4.35136e-96	Coro1c
Fadd	2.8561e-42	0.669086	0.295	0.182	4.85224e-38	Fadd
Tbc1d2	1.96275e-64	0.668505	0.395	0.237	3.33451e-60	Tbc1d2
Rnf25	6.03622e-27	0.668482	0.205	0.128	1.02549e-22	Rnf25
Rpp25l	3.04131e-37	0.667726	0.266	0.164	5.16689e-33	Rpp25l
Ppp2r2a	7.20432e-56	0.667671	0.434	0.291	1.22394e-51	Ppp2r2a
Usp28	1.88296e-20	0.667319	0.144	0.087	3.19895e-16	Usp28
Rbm27	1.40835e-54	0.667289	0.426	0.285	2.39265e-50	Rbm27
Resf1	3.48629e-82	0.666718	0.759	0.683	5.92285e-78	Resf1
Pdlim4	8.56967e-34	0.6667	0.363	0.259	1.4559e-29	Pdlim4
Golga2	2.23852e-64	0.666678	0.492	0.337	3.80302e-60	Golga2
Cdkn2aip	1.99846e-20	0.666046	0.146	0.089	3.39519e-16	Cdkn2aip
Xylt1	2.1368e-50	0.665827	0.494	0.36	3.63021e-46	Xylt1
Hspa13	8.74724e-50	0.665593	0.384	0.251	1.48607e-45	Hspa13
Tmem214	9.82054e-80	0.665042	0.575	0.396	1.66841e-75	Tmem214
Daam1	4.76582e-45	0.665001	0.438	0.314	8.09665e-41	Daam1
Smurf1	2.36416e-76	0.664794	0.501	0.321	4.01648e-72	Smurf1
Tex2	2.13851e-47	0.664792	0.427	0.297	3.63311e-43	Tex2
P4hb	4.57098e-148	0.664717	0.932	0.9	7.76564e-144	P4hb
Suco	1.84963e-45	0.664613	0.472	0.356	3.14234e-41	Suco
Ctnnb1	1.97856e-216	0.664251	0.971	0.931	3.36137e-212	Ctnnb1
Immp1l	6.92727e-24	0.663566	0.169	0.103	1.17687e-19	Immp1l
Cnot4	1.55316e-52	0.663304	0.386	0.249	2.63866e-48	Cnot4
Smu1	5.14779e-63	0.662773	0.539	0.39	8.74558e-59	Smu1
Gpc1	7.90499e-69	0.662138	0.238	0.108	1.34298e-64	Gpc1
Slc15a3	0	0.661021	0.998	0.968	0	Slc15a3
Cyth3	8.60726e-94	0.660511	0.591	0.387	1.46229e-89	Cyth3
Fbxl4	1.63195e-15	0.660125	0.127	0.08	2.77252e-11	Fbxl4
Fxr2	4.14863e-57	0.660095	0.411	0.266	7.0481e-53	Fxr2
Sirt6	3.90063e-47	0.659854	0.348	0.223	6.62679e-43	Sirt6
Mterf3	7.10572e-45	0.65978	0.34	0.219	1.20719e-40	Mterf3
Rbm15	1.31762e-52	0.659638	0.388	0.25	2.2385e-48	Rbm15
Zc3h12d	1.09572e-35	0.659551	0.382	0.275	1.86152e-31	Zc3h12d
Cblb	1.54311e-62	0.659224	0.566	0.424	2.62159e-58	Cblb
Nbr1	3.6359e-26	0.659161	0.248	0.166	6.17703e-22	Nbr1
Lonp1	1.31679e-49	0.658926	0.417	0.282	2.23709e-45	Lonp1
Ttc4	1.86717e-32	0.658622	0.225	0.136	3.17213e-28	Ttc4
Mccc1	4.10523e-17	0.658373	0.139	0.088	6.97437e-13	Mccc1
Hk2	1.7931e-117	0.658359	0.856	0.773	3.0463e-113	Hk2
Tmem161b	2.15913e-27	0.657642	0.213	0.134	3.66814e-23	Tmem161b
Vezt	1.07381e-31	0.657364	0.259	0.167	1.8243e-27	Vezt
Spen	5.56864e-56	0.656672	0.444	0.298	9.46057e-52	Spen
Bsg	7.706e-94	0.656401	0.79	0.7	1.30917e-89	Bsg
Nsrp1	7.6735e-49	0.655624	0.373	0.245	1.30365e-44	Nsrp1
Rab20	1.44135e-207	0.655563	0.942	0.771	2.44871e-203	Rab20
Tnks1bp1	1.00985e-14	0.655519	0.125	0.08	1.71564e-10	Tnks1bp1
Cog6	4.55899e-34	0.654416	0.26	0.164	7.74526e-30	Cog6
Treml2	1.38531e-66	0.654384	0.496	0.335	2.35351e-62	Treml2
Slain2	3.50675e-68	0.653819	0.491	0.323	5.95762e-64	Slain2
Spsb1	6.57174e-32	0.653303	0.235	0.145	1.11647e-27	Spsb1
Naa30	5.89647e-46	0.652443	0.331	0.209	1.00175e-41	Naa30
Csnk2a2	4.60076e-64	0.652386	0.479	0.321	7.81622e-60	Csnk2a2
Cd84	6.5874e-224	0.652215	0.961	0.818	1.11913e-219	Cd84
Ttc1	1.67298e-63	0.651935	0.483	0.327	2.84223e-59	Ttc1
Nudt13	7.95751e-20	0.651403	0.165	0.105	1.3519e-15	Nudt13
Cpped1	8.23475e-22	0.651173	0.167	0.104	1.399e-17	Cpped1
C9orf72	6.28311e-49	0.651112	0.367	0.236	1.06744e-44	C9orf72
Vdac1	3.6907e-61	0.650912	0.482	0.327	6.27013e-57	Vdac1
Itgav	1.38249e-58	0.650677	0.485	0.331	2.3487e-54	Itgav
Tcirg1	0	0.650052	0.991	0.974	0	Tcirg1
Exosc7	5.47262e-20	0.649977	0.164	0.104	9.29744e-16	Exosc7
Gpi1	7.53638e-129	0.649393	0.892	0.828	1.28036e-124	Gpi1
Usp33	9.16201e-45	0.649159	0.403	0.279	1.55653e-40	Usp33
Nlrp3	7.62035e-49	0.648988	0.693	0.651	1.29462e-44	Nlrp3
Hcar2	1.64904e-62	0.64892	0.71	0.608	2.80155e-58	Hcar2
Rab3gap2	6.14387e-49	0.648754	0.406	0.272	1.04378e-44	Rab3gap2
Psmd11	2.55545e-108	0.648383	0.784	0.676	4.34145e-104	Psmd11
Prdx1	1.23072e-126	0.648207	0.939	0.922	2.09087e-122	Prdx1
Washc5	1.09741e-46	0.648133	0.382	0.254	1.86438e-42	Washc5
Abt1	2.13501e-16	0.648104	0.126	0.078	3.62717e-12	Abt1
Exoc1	5.30664e-77	0.647787	0.524	0.347	9.01546e-73	Exoc1
Dvl3	3.75634e-36	0.647687	0.301	0.197	6.38165e-32	Dvl3
Dgkq	3.17728e-20	0.647143	0.167	0.106	5.39787e-16	Dgkq
Gtf2b	9.77525e-57	0.646781	0.625	0.512	1.66072e-52	Gtf2b
Trmt12	8.54505e-15	0.646624	0.111	0.068	1.45172e-10	Trmt12
Abcd3	3.75565e-29	0.646372	0.231	0.146	6.38047e-25	Abcd3
Naa50	4.51684e-66	0.646082	0.689	0.596	7.67366e-62	Naa50
Rev3l	7.04062e-14	0.64535	0.125	0.081	1.19613e-09	Rev3l
Hjurp	1.92611e-16	0.645255	0.162	0.108	3.27228e-12	Hjurp
Alg9	1.62028e-61	0.6444	0.432	0.278	2.75269e-57	Alg9
Cyth2	3.47197e-69	0.644258	0.518	0.353	5.89853e-65	Cyth2
Fubp3	4.26306e-38	0.643951	0.276	0.171	7.24252e-34	Fubp3
Tmem60	8.40392e-25	0.643551	0.19	0.118	1.42774e-20	Tmem60
Jrkl	1.05258e-19	0.643551	0.172	0.112	1.78822e-15	Jrkl
Tmem38b	3.86567e-94	0.643493	0.694	0.546	6.56738e-90	Tmem38b
Pex14	2.16604e-60	0.643402	0.43	0.277	3.67988e-56	Pex14
Pip5k1a	1.24819e-33	0.64325	0.244	0.15	2.12055e-29	Pip5k1a
Med19	2.95722e-20	0.642755	0.146	0.089	5.02402e-16	Med19
Ndfip2	1.87558e-81	0.642593	0.568	0.383	3.18642e-77	Ndfip2
Atp6v1h	9.48378e-123	0.642332	0.801	0.682	1.6112e-118	Atp6v1h
Mapk8	3.52852e-20	0.64225	0.172	0.11	5.99461e-16	Mapk8
Rabif	1.45365e-42	0.641939	0.288	0.174	2.46961e-38	Rabif
Cpeb2	2.5618e-53	0.641646	0.366	0.228	4.35225e-49	Cpeb2
Arid5b	5.73914e-76	0.641622	0.731	0.633	9.75022e-72	Arid5b
Fzd5	3.20792e-20	0.640071	0.144	0.087	5.44994e-16	Fzd5
Usp42	5.97881e-27	0.640014	0.256	0.172	1.01574e-22	Usp42
Sumf2	1.1978e-20	0.639475	0.187	0.122	2.03494e-16	Sumf2
Riok1	1.26566e-23	0.63937	0.212	0.139	2.15023e-19	Riok1
Cnot11	9.43448e-40	0.639339	0.29	0.181	1.60282e-35	Cnot11
Zc3h18	5.92675e-41	0.63927	0.352	0.235	1.0069e-36	Zc3h18
Msi2	4.09866e-19	0.638576	0.157	0.099	6.96321e-15	Msi2
Gse1	1.11388e-29	0.638034	0.257	0.168	1.89237e-25	Gse1
Osbpl11	1.39799e-46	0.63792	0.397	0.268	2.37505e-42	Osbpl11
Mif	2.08731e-145	0.637019	0.811	0.613	3.54613e-141	Mif
Zscan21	2.0443e-18	0.636722	0.138	0.085	3.47307e-14	Zscan21
Zfp410	9.47132e-35	0.636511	0.252	0.156	1.60908e-30	Zfp410
Tti1	4.00234e-25	0.636433	0.206	0.131	6.79958e-21	Tti1
Nrp2	1.5925e-172	0.636325	0.918	0.751	2.7055e-168	Nrp2
Ap5z1	5.68426e-37	0.635868	0.305	0.198	9.65699e-33	Ap5z1
Tex10	1.35262e-40	0.635817	0.334	0.218	2.29796e-36	Tex10
Polr2a	7.26135e-67	0.635715	0.742	0.689	1.23363e-62	Polr2a
Fez2	6.67767e-64	0.635321	0.592	0.442	1.13447e-59	Fez2
Numb	1.53964e-69	0.635031	0.567	0.409	2.61569e-65	Numb
Rbm19	4.36879e-23	0.63391	0.183	0.115	7.42213e-19	Rbm19
Golga5	5.56136e-47	0.633909	0.405	0.277	9.44819e-43	Golga5
Dst	4.50043e-101	0.633215	0.663	0.429	7.64577e-97	Dst
Acvr1	1.48591e-24	0.632462	0.227	0.15	2.52442e-20	Acvr1
Cdkn2aipnl	4.82914e-33	0.632416	0.279	0.182	8.20423e-29	Cdkn2aipnl
Prr12	3.72071e-34	0.63237	0.296	0.195	6.32111e-30	Prr12
Rffl	6.2251e-52	0.632358	0.431	0.29	1.05758e-47	Rffl
Ets1	1.09849e-18	0.631676	0.328	0.27	1.86622e-14	Ets1
Ndst1	9.60374e-57	0.631373	0.428	0.28	1.63158e-52	Ndst1
Rbbp5	1.984e-35	0.631316	0.298	0.195	3.37062e-31	Rbbp5
Erich1	9.46472e-17	0.630933	0.113	0.067	1.60796e-12	Erich1
Zswim8	4.3934e-78	0.630832	0.556	0.375	7.46394e-74	Zswim8
Faap24	2.32942e-15	0.630612	0.123	0.077	3.95745e-11	Faap24
Ago3	9.44622e-30	0.630586	0.253	0.164	1.60482e-25	Ago3
Inpp5e	1.18194e-14	0.630343	0.11	0.068	2.00801e-10	Inpp5e
Xkr8	9.25357e-15	0.630311	0.151	0.101	1.57209e-10	Xkr8
Ppp1r35	4.49079e-30	0.630095	0.254	0.164	7.6294e-26	Ppp1r35
Sntb2	1.46344e-71	0.630026	0.509	0.336	2.48624e-67	Sntb2
Wdr81	9.75807e-52	0.629581	0.452	0.314	1.6578e-47	Wdr81
Cenpt	8.02447e-11	0.62938	0.102	0.067	1.36328e-06	Cenpt
Camsap2	2.09637e-35	0.629176	0.282	0.18	3.56153e-31	Camsap2
Plekhg3	1.81089e-28	0.628799	0.341	0.245	3.07651e-24	Plekhg3
Cdk4	2.30144e-24	0.628401	0.198	0.126	3.90992e-20	Cdk4
Cwc27	1.18618e-25	0.628317	0.215	0.138	2.01521e-21	Cwc27
Cdk7	6.87012e-27	0.628249	0.233	0.152	1.16717e-22	Cdk7
Kif3c	8.5047e-22	0.628107	0.217	0.145	1.44486e-17	Kif3c
Fkbpl	7.30028e-19	0.62747	0.174	0.114	1.24024e-14	Fkbpl
Pi4k2a	6.2371e-93	0.62741	0.7	0.52	1.05962e-88	Pi4k2a
Dhx8	3.09704e-53	0.627323	0.473	0.333	5.26156e-49	Dhx8
Bst2	4.95929e-251	0.627043	0.99	0.974	8.42533e-247	Bst2
Psmd9	2.62097e-42	0.62677	0.321	0.204	4.45276e-38	Psmd9
Wdr20	2.13154e-31	0.626206	0.263	0.171	3.62128e-27	Wdr20
Odc1	8.38312e-16	0.62605	0.515	0.461	1.42421e-11	Odc1
Faf2	1.27715e-48	0.626012	0.398	0.266	2.16975e-44	Faf2
Rabl3	7.68551e-20	0.625877	0.153	0.095	1.30569e-15	Rabl3
Pja1	2.46705e-19	0.625611	0.157	0.099	4.19127e-15	Pja1
Sgta	1.40065e-38	0.62513	0.29	0.183	2.37957e-34	Sgta
Nfx1	2.01732e-25	0.624737	0.217	0.14	3.42722e-21	Nfx1
Sipa1l2	5.12951e-19	0.624479	0.201	0.137	8.71452e-15	Sipa1l2
Eif4ebp1	8.10693e-92	0.624046	0.794	0.696	1.37729e-87	Eif4ebp1
Rgs1	1.96628e-105	0.623765	0.87	0.76	3.34051e-101	Rgs1
Cbll1	1.09874e-20	0.623139	0.168	0.106	1.86665e-16	Cbll1
Nop56	3.37017e-29	0.622972	0.263	0.174	5.72558e-25	Nop56
Plrg1	1.3903e-35	0.62285	0.338	0.232	2.36198e-31	Plrg1
Tdrd7	1.66462e-111	0.622053	0.784	0.644	2.82802e-107	Tdrd7
Rbm4b	2.57103e-12	0.622021	0.102	0.064	4.36792e-08	Rbm4b
Ubap1	2.47112e-61	0.621938	0.576	0.44	4.19818e-57	Ubap1
Yif1b	4.10818e-59	0.621102	0.452	0.299	6.97939e-55	Yif1b
Zdhhc18	8.29218e-100	0.620648	0.788	0.659	1.40876e-95	Zdhhc18
Nr3c1	1.72637e-79	0.620613	0.689	0.579	2.93293e-75	Nr3c1
Sec24d	1.37934e-22	0.620517	0.228	0.155	2.34337e-18	Sec24d
Cndp2	6.81274e-206	0.620432	0.931	0.843	1.15742e-201	Cndp2
Tex264	2.48366e-84	0.619965	0.617	0.422	4.21949e-80	Tex264
Arhgap5	1.42471e-22	0.619466	0.163	0.099	2.42043e-18	Arhgap5
Zfp654	1.74369e-36	0.619251	0.329	0.221	2.96235e-32	Zfp654
Tssc4	6.44017e-17	0.619224	0.155	0.101	1.09412e-12	Tssc4
Zfp639	1.00425e-39	0.619206	0.328	0.214	1.70613e-35	Zfp639
Rap2b	7.8561e-75	0.618831	0.604	0.425	1.33467e-70	Rap2b
Git1	3.58566e-43	0.617807	0.364	0.242	6.09168e-39	Git1
Pex5	2.78621e-41	0.616978	0.331	0.214	4.73349e-37	Pex5
Chchd6	1.91364e-15	0.616969	0.111	0.067	3.25108e-11	Chchd6
Clybl	1.1487e-15	0.616819	0.156	0.104	1.95153e-11	Clybl
Itpripl2	1.01807e-102	0.616809	0.741	0.565	1.72961e-98	Itpripl2
Celf1	1.16353e-45	0.616671	0.351	0.224	1.97673e-41	Celf1
Nol9	8.52068e-22	0.616627	0.172	0.108	1.44758e-17	Nol9
Zfp148	1.40505e-19	0.61607	0.174	0.112	2.38704e-15	Zfp148
Klhl22	1.99233e-23	0.615887	0.181	0.112	3.38476e-19	Klhl22
Lamtor3	4.00362e-93	0.615811	0.745	0.627	6.80175e-89	Lamtor3
Gtf3c4	1.39607e-25	0.615711	0.207	0.131	2.37178e-21	Gtf3c4
Ints7	2.05882e-20	0.615547	0.197	0.131	3.49773e-16	Ints7
Rlf	4.84439e-46	0.615529	0.442	0.314	8.23014e-42	Rlf
Bahd1	6.02436e-33	0.615057	0.297	0.197	1.02348e-28	Bahd1
Vps11	1.46882e-71	0.61471	0.552	0.381	2.49537e-67	Vps11
Cep170	1.61126e-64	0.613858	0.58	0.421	2.73736e-60	Cep170
Ezr	2.61362e-61	0.613485	0.711	0.627	4.44028e-57	Ezr
Gnpda1	1.8385e-61	0.613129	0.494	0.337	3.12343e-57	Gnpda1
E2f6	1.95498e-21	0.61209	0.171	0.107	3.32131e-17	E2f6
Pde1b	5.56805e-47	0.611168	0.426	0.293	9.45956e-43	Pde1b
Uchl3	2.69195e-18	0.610593	0.137	0.084	4.57335e-14	Uchl3
Uba3	4.20181e-51	0.609487	0.434	0.296	7.13846e-47	Uba3
Ubiad1	1.02197e-30	0.60925	0.229	0.141	1.73623e-26	Ubiad1
Dagla	7.08434e-13	0.608617	0.113	0.073	1.20356e-08	Dagla
Sertad2	1.22272e-43	0.608556	0.421	0.294	2.07727e-39	Sertad2
Iqgap2	2.91186e-36	0.608032	0.373	0.261	4.94697e-32	Iqgap2
Pdhx	1.96982e-27	0.607615	0.253	0.168	3.34653e-23	Pdhx
Mbd1	3.86362e-39	0.607209	0.322	0.209	6.5639e-35	Mbd1
Fam133b	2.15714e-12	0.606821	0.123	0.082	3.66476e-08	Fam133b
Alkbh7	6.28081e-17	0.605752	0.126	0.077	1.06705e-12	Alkbh7
Lrif1	2.55791e-13	0.605671	0.116	0.074	4.34563e-09	Lrif1
Cbx1	2.09415e-23	0.60564	0.188	0.118	3.55775e-19	Cbx1
Sgcb	9.40116e-26	0.605392	0.241	0.16	1.59716e-21	Sgcb
Ercc3	2.72761e-46	0.605221	0.433	0.305	4.63394e-42	Ercc3
Agrn	1.17533e-21	0.605062	0.222	0.151	1.99677e-17	Agrn
Polr3f	3.75257e-19	0.604904	0.168	0.108	6.37525e-15	Polr3f
Cep290	3.82942e-13	0.604381	0.106	0.067	6.5058e-09	Cep290
Tsc22d3	1.96332e-61	0.604107	0.687	0.587	3.33549e-57	Tsc22d3
Optn	9.92609e-48	0.604047	0.318	0.191	1.68634e-43	Optn
Zfp830	1.86509e-21	0.603623	0.183	0.117	3.1686e-17	Zfp830
Sesn2	4.74025e-24	0.603318	0.245	0.166	8.05321e-20	Sesn2
Trio	2.95156e-85	0.603279	0.655	0.468	5.01441e-81	Trio
Ntmt1	3.38517e-14	0.603238	0.107	0.066	5.75107e-10	Ntmt1
Rad9a	2.28387e-41	0.603216	0.337	0.219	3.88007e-37	Rad9a
Mthfr	9.67205e-30	0.603049	0.261	0.171	1.64318e-25	Mthfr
Enpp1	7.87131e-20	0.602914	0.188	0.124	1.33726e-15	Enpp1
Psmc2	1.82945e-75	0.602096	0.625	0.461	3.10806e-71	Psmc2
Nelfe	5.94579e-41	0.601752	0.322	0.206	1.01013e-36	Nelfe
Tdp2	6.15755e-14	0.601659	0.107	0.066	1.04611e-09	Tdp2
Tprkb	4.42508e-22	0.601251	0.223	0.15	7.51778e-18	Tprkb
Haus2	2.73605e-45	0.601117	0.381	0.253	4.64828e-41	Haus2
Paqr7	1.40923e-21	0.600527	0.201	0.132	2.39414e-17	Paqr7
Cks2	1.68191e-22	0.599558	0.166	0.101	2.8574e-18	Cks2
Ulk3	2.27541e-24	0.599344	0.193	0.121	3.86569e-20	Ulk3
Cd53	4.20671e-259	0.599168	0.997	0.995	7.14677e-255	Cd53
Thap7	4.27145e-43	0.598642	0.367	0.243	7.25677e-39	Thap7
Kctd11	8.30253e-12	0.598413	0.107	0.07	1.41052e-07	Kctd11
Mmadhc	2.51459e-52	0.598203	0.432	0.29	4.27203e-48	Mmadhc
Ifi202b	2.4131e-127	0.598041	0.923	0.858	4.09962e-123	Ifi202b
Gga2	6.27981e-45	0.598036	0.336	0.212	1.06688e-40	Gga2
Mettl16	1.44097e-18	0.597798	0.159	0.102	2.44806e-14	Mettl16
Fzr1	2.33181e-54	0.597762	0.458	0.313	3.96151e-50	Fzr1
Kdm1a	9.29659e-24	0.597482	0.342	0.256	1.5794e-19	Kdm1a
Adamtsl4	8.11991e-18	0.597417	0.159	0.103	1.37949e-13	Adamtsl4
Wdtc1	5.80116e-68	0.597125	0.72	0.63	9.85559e-64	Wdtc1
Cdip1	3.56085e-24	0.597108	0.202	0.129	6.04954e-20	Cdip1
Wbp4	1.31219e-52	0.596882	0.435	0.292	2.22927e-48	Wbp4
Ccdc71	1.62652e-32	0.596092	0.31	0.21	2.7633e-28	Ccdc71
Bst1	1.01989e-181	0.59579	0.973	0.924	1.73269e-177	Bst1
R3hcc1l	2.12257e-24	0.595259	0.233	0.155	3.60603e-20	R3hcc1l
Ilf3	8.11302e-37	0.594595	0.361	0.249	1.37832e-32	Ilf3
Atf2	3.95937e-63	0.594438	0.461	0.298	6.72657e-59	Atf2
Iws1	5.3869e-32	0.594118	0.346	0.246	9.15181e-28	Iws1
Pcmt1	2.35748e-63	0.593643	0.527	0.371	4.00512e-59	Pcmt1
Ptdss2	1.02705e-17	0.593586	0.139	0.087	1.74486e-13	Ptdss2
Stard5	8.5473e-54	0.593577	0.419	0.273	1.4521e-49	Stard5
Cdc42ep4	2.38147e-27	0.593293	0.251	0.165	4.04588e-23	Cdc42ep4
Gpat3	1.52493e-68	0.593117	0.485	0.315	2.5907e-64	Gpat3
Cactin	3.0264e-19	0.592961	0.178	0.117	5.14155e-15	Cactin
Aopep	3.49208e-26	0.592639	0.212	0.134	5.9327e-22	Aopep
Zgpat	2.5867e-39	0.592525	0.349	0.233	4.39454e-35	Zgpat
Bmt2	8.26624e-44	0.592395	0.405	0.277	1.40435e-39	Bmt2
Ldah	1.75031e-29	0.592048	0.255	0.166	2.9736e-25	Ldah
Ccdc9	1.17555e-46	0.591084	0.425	0.292	1.99714e-42	Ccdc9
Dis3l	2.55125e-23	0.591084	0.201	0.129	4.33432e-19	Dis3l
Kif1c	6.36057e-100	0.590481	0.758	0.627	1.0806e-95	Kif1c
Bax	1.15301e-197	0.590428	0.948	0.891	1.95885e-193	Bax
Uhrf2	6.2206e-28	0.58948	0.33	0.237	1.05682e-23	Uhrf2
Nop14	7.47205e-18	0.587912	0.137	0.084	1.26943e-13	Nop14
Kat5	3.71005e-43	0.587672	0.399	0.273	6.303e-39	Kat5
Zrsr2	2.27559e-22	0.587529	0.205	0.134	3.86601e-18	Zrsr2
Sphk2	1.93165e-55	0.587498	0.498	0.35	3.28169e-51	Sphk2
Cfap20	2.87031e-30	0.586953	0.283	0.189	4.87637e-26	Cfap20
Ginm1	3.04166e-59	0.586806	0.498	0.342	5.16748e-55	Ginm1
Fip1l1	6.73164e-46	0.586582	0.425	0.293	1.14364e-41	Fip1l1
Ddx19b	8.89552e-31	0.586518	0.275	0.181	1.51126e-26	Ddx19b
Mcl1	6.94379e-251	0.58648	0.999	0.998	1.17968e-246	Mcl1
Smc5	9.77613e-77	0.586443	0.591	0.409	1.66087e-72	Smc5
Cstf2	7.71356e-18	0.585725	0.171	0.113	1.31046e-13	Cstf2
Tent5c	4.19439e-78	0.585542	0.684	0.519	7.12584e-74	Tent5c
Ssh1	5.96867e-58	0.585469	0.502	0.349	1.01402e-53	Ssh1
Kat7	4.08674e-59	0.585355	0.492	0.339	6.94297e-55	Kat7
Pole4	3.76829e-38	0.585319	0.331	0.219	6.40195e-34	Pole4
Egln1	4.6973e-46	0.585278	0.66	0.587	7.98024e-42	Egln1
Calm2	7.3104e-85	0.584533	0.749	0.637	1.24196e-80	Calm2
Nop2	6.54764e-21	0.584384	0.199	0.131	1.11238e-16	Nop2
Capn2	3.27867e-115	0.584344	0.84	0.735	5.57013e-111	Capn2
Txnl1	1.03402e-94	0.584274	0.746	0.625	1.7567e-90	Txnl1
Bcl2l2	3.01369e-31	0.584105	0.276	0.181	5.11995e-27	Bcl2l2
Polr3a	3.20049e-16	0.583888	0.145	0.094	5.43731e-12	Polr3a
Arl8a	8.66631e-198	0.583843	0.94	0.858	1.47232e-193	Arl8a
Sf3b4	6.0906e-54	0.58372	0.488	0.344	1.03473e-49	Sf3b4
Nfya	1.74824e-35	0.583185	0.505	0.395	2.97009e-31	Nfya
Jun	6.72052e-111	0.582974	0.905	0.844	1.14175e-106	Jun
Hs2st1	1.33032e-35	0.581699	0.316	0.209	2.26008e-31	Hs2st1
Lysmd3	7.0711e-23	0.581685	0.264	0.185	1.20131e-18	Lysmd3
Amdhd2	4.83406e-83	0.581228	0.705	0.551	8.21258e-79	Amdhd2
Ube2g1	1.43644e-62	0.580842	0.553	0.396	2.44036e-58	Ube2g1
Chd7	1.27364e-44	0.580836	0.57	0.46	2.16379e-40	Chd7
Klhl28	9.69395e-25	0.580785	0.233	0.154	1.6469e-20	Klhl28
Cstf2t	2.42762e-31	0.580596	0.317	0.217	4.12429e-27	Cstf2t
Lin37	1.14569e-22	0.58041	0.205	0.134	1.94641e-18	Lin37
Kat6b	2.98612e-18	0.5803	0.182	0.121	5.07313e-14	Kat6b
Parg	7.42592e-46	0.580201	0.394	0.263	1.26159e-41	Parg
Smpd4	4.4424e-18	0.580113	0.178	0.118	7.54719e-14	Smpd4
Rab13	8.0547e-20	0.580062	0.155	0.096	1.36841e-15	Rab13
Gtpbp10	2.30346e-16	0.579972	0.138	0.088	3.91336e-12	Gtpbp10
Zfp451	1.22616e-34	0.578349	0.319	0.213	2.08312e-30	Zfp451
Casc3	3.62739e-45	0.577582	0.446	0.316	6.16258e-41	Casc3
Chmp1b	1.34444e-46	0.577532	0.652	0.564	2.28407e-42	Chmp1b
Aatk	1.04505e-16	0.577529	0.179	0.122	1.77543e-12	Aatk
Mga	3.33483e-25	0.577402	0.225	0.146	5.66555e-21	Mga
Nisch	3.37442e-87	0.577392	0.757	0.645	5.7328e-83	Nisch
Zfp35	2.1895e-18	0.576657	0.142	0.088	3.71974e-14	Zfp35
Cnst	3.39182e-18	0.576657	0.142	0.088	5.76236e-14	Cnst
Capn10	2.36637e-17	0.576597	0.132	0.081	4.02023e-13	Capn10
Sp3	3.37788e-72	0.576395	0.758	0.666	5.73867e-68	Sp3
Timm8a1	5.29258e-23	0.57612	0.227	0.152	8.99156e-19	Timm8a1
Coq10a	6.69894e-29	0.576044	0.269	0.18	1.13808e-24	Coq10a
Psap	1.22612e-173	0.576017	1	1	2.08305e-169	Psap
Dera	2.90597e-28	0.575918	0.333	0.238	4.93694e-24	Dera
Med10	4.87991e-70	0.575406	0.572	0.401	8.29048e-66	Med10
Wdr24	1.17103e-19	0.575192	0.184	0.121	1.98946e-15	Wdr24
Timm17a	3.66519e-44	0.575116	0.403	0.278	6.22679e-40	Timm17a
Usp18	1.0831e-89	0.575115	0.783	0.658	1.84007e-85	Usp18
Slc7a5	2.13245e-12	0.575071	0.112	0.073	3.62282e-08	Slc7a5
Pyroxd1	5.37924e-14	0.574899	0.131	0.086	9.13879e-10	Pyroxd1
Dedd	3.52974e-40	0.574723	0.354	0.236	5.99667e-36	Dedd
Zfp318	9.31232e-21	0.574344	0.18	0.116	1.58207e-16	Zfp318
Mast2	2.63579e-40	0.573552	0.359	0.241	4.47794e-36	Mast2
Ifit1	7.70053e-81	0.573131	0.748	0.624	1.30824e-76	Ifit1
Ctr9	5.26585e-28	0.572658	0.254	0.166	8.94615e-24	Ctr9
Kpna6	2.2434e-42	0.571748	0.394	0.27	3.81131e-38	Kpna6
Fbxl3	6.09851e-26	0.571718	0.256	0.173	1.03608e-21	Fbxl3
Synj2	3.65737e-24	0.571576	0.225	0.148	6.21351e-20	Synj2
Btg3	3.91053e-34	0.571446	0.315	0.209	6.64361e-30	Btg3
Gpr21	5.14913e-11	0.571046	0.101	0.066	8.74785e-07	Gpr21
Vps37a	1.60665e-62	0.570825	0.556	0.396	2.72954e-58	Vps37a
Gan	4.37548e-11	0.570811	0.112	0.075	7.4335e-07	Gan
Polr1c	1.87469e-32	0.568957	0.305	0.206	3.18492e-28	Polr1c
Tmem63a	2.64567e-60	0.568344	0.592	0.437	4.49473e-56	Tmem63a
Golga4	4.48834e-51	0.568112	0.462	0.32	7.62524e-47	Golga4
Slc35d2	1.41288e-16	0.567837	0.153	0.099	2.40034e-12	Slc35d2
Scamp1	1.26492e-36	0.56776	0.373	0.26	2.14898e-32	Scamp1
Rragc	2.35931e-142	0.56765	0.862	0.756	4.00823e-138	Rragc
Atg4b	2.56916e-47	0.567488	0.417	0.283	4.36475e-43	Atg4b
Tgds	1.81009e-20	0.567411	0.19	0.125	3.07516e-16	Tgds
Retreg1	1.14284e-54	0.567276	0.624	0.519	1.94157e-50	Retreg1
Rreb1	3.59734e-59	0.567217	0.562	0.409	6.11153e-55	Rreb1
Psmd4	5.93321e-75	0.567182	0.683	0.539	1.00799e-70	Psmd4
Trim62	8.64956e-12	0.567078	0.106	0.069	1.46947e-07	Trim62
Selenos	3.26127e-56	0.566831	0.557	0.408	5.54058e-52	Selenos
Faap100	1.65405e-10	0.566754	0.104	0.07	2.81006e-06	Faap100
Spty2d1	8.09933e-66	0.566751	0.539	0.37	1.376e-61	Spty2d1
Cd99l2	2.62503e-11	0.566471	0.112	0.075	4.45966e-07	Cd99l2
Pkm	8.83312e-308	0.56612	0.996	0.981	1.50066e-303	Pkm
Praf2	8.17397e-26	0.566047	0.213	0.135	1.38868e-21	Praf2
Bclaf3	1.20863e-33	0.565744	0.313	0.208	2.05335e-29	Bclaf3
Usp6nl	1.31495e-24	0.565625	0.229	0.15	2.23397e-20	Usp6nl
Neil1	1.94783e-15	0.565393	0.121	0.075	3.30916e-11	Neil1
Impa1	1.2526e-40	0.565143	0.411	0.284	2.12805e-36	Impa1
Dmap1	2.8386e-18	0.564884	0.206	0.142	4.8225e-14	Dmap1
Tjap1	7.59959e-34	0.564665	0.312	0.208	1.29109e-29	Tjap1
Baz1b	5.6889e-42	0.563939	0.404	0.279	9.66487e-38	Baz1b
Fhl3	4.03159e-34	0.563874	0.288	0.185	6.84928e-30	Fhl3
Nr2c1	5.7283e-15	0.563555	0.139	0.091	9.73181e-11	Nr2c1
Dnajb1	9.84611e-44	0.563114	0.45	0.323	1.67276e-39	Dnajb1
Ext1	1.1056e-51	0.562974	0.479	0.334	1.8783e-47	Ext1
Tvp23b	3.1913e-39	0.562947	0.372	0.255	5.42171e-35	Tvp23b
Rbm28	1.34594e-26	0.562688	0.267	0.18	2.28661e-22	Rbm28
Shoc2	2.97181e-48	0.562165	0.505	0.372	5.04882e-44	Shoc2
Orc4	2.05029e-43	0.561975	0.411	0.283	3.48324e-39	Orc4
Ptpn12	2.76502e-103	0.561736	0.771	0.621	4.6975e-99	Ptpn12
Tmem106b	3.59901e-50	0.561439	0.493	0.353	6.11436e-46	Tmem106b
Tbc1d23	1.13396e-35	0.561265	0.396	0.282	1.92648e-31	Tbc1d23
Adora2a	4.66986e-33	0.56085	0.28	0.18	7.93362e-29	Adora2a
Slc29a3	1.83265e-69	0.560463	0.657	0.498	3.11348e-65	Slc29a3
Clp1	6.26115e-22	0.560352	0.248	0.172	1.06371e-17	Clp1
Dnajb9	9.5903e-26	0.560135	0.389	0.299	1.6293e-21	Dnajb9
Gtf2a1	5.1063e-43	0.559125	0.557	0.44	8.6751e-39	Gtf2a1
Taf12	3.91296e-35	0.558892	0.337	0.229	6.64773e-31	Taf12
Zfp445	7.80167e-39	0.558065	0.364	0.247	1.32543e-34	Zfp445
Nol11	3.08427e-20	0.558052	0.182	0.117	5.23986e-16	Nol11
Psmd8	1.39561e-150	0.557973	0.907	0.821	2.371e-146	Psmd8
Zfyve1	1.41077e-27	0.557542	0.267	0.179	2.39676e-23	Zfyve1
Gmeb2	8.95348e-22	0.557531	0.209	0.138	1.52111e-17	Gmeb2
Brpf3	1.03838e-13	0.557306	0.118	0.075	1.76411e-09	Brpf3
Snrnp48	1.10329e-27	0.557161	0.283	0.193	1.87438e-23	Snrnp48
Noc3l	4.55183e-14	0.557102	0.12	0.076	7.73311e-10	Noc3l
Btrc	3.92752e-14	0.556643	0.117	0.074	6.67246e-10	Btrc
Rtf1	6.02605e-26	0.556536	0.353	0.265	1.02377e-21	Rtf1
Rae1	4.59437e-37	0.556525	0.411	0.296	7.80537e-33	Rae1
Mysm1	2.14055e-34	0.556371	0.318	0.211	3.63658e-30	Mysm1
Zbtb40	8.32423e-15	0.555619	0.15	0.1	1.4142e-10	Zbtb40
Coro2a	6.36321e-81	0.55555	0.664	0.471	1.08105e-76	Coro2a
Armc6	1.71697e-13	0.555338	0.136	0.091	2.91696e-09	Armc6
Ncoa6	5.58408e-58	0.55525	0.575	0.428	9.48679e-54	Ncoa6
Dmxl1	1.65806e-46	0.555219	0.458	0.322	2.81688e-42	Dmxl1
Odr4	4.8258e-31	0.554831	0.314	0.215	8.19855e-27	Odr4
Mzt1	1.77409e-33	0.554571	0.302	0.199	3.014e-29	Mzt1
Vta1	1.5806e-36	0.554425	0.349	0.236	2.68528e-32	Vta1
Ctdspl2	4.51593e-40	0.554311	0.379	0.259	7.67211e-36	Ctdspl2
Sin3a	1.00916e-24	0.55372	0.396	0.312	1.71446e-20	Sin3a
Fyco1	4.17113e-24	0.553609	0.277	0.195	7.08633e-20	Fyco1
Prpf39	1.19797e-46	0.553569	0.479	0.344	2.03522e-42	Prpf39
Cwc22	3.96316e-22	0.553504	0.236	0.161	6.73302e-18	Cwc22
Fgfr1op	8.5087e-15	0.553426	0.142	0.094	1.44554e-10	Fgfr1op
Wsb1	4.61328e-101	0.553329	0.87	0.798	7.8375e-97	Wsb1
Tmem87a	8.32051e-40	0.553212	0.391	0.27	1.41357e-35	Tmem87a
Plp2	1.48596e-80	0.552872	0.639	0.47	2.5245e-76	Plp2
Drosha	5.0287e-24	0.552774	0.202	0.128	8.54326e-20	Drosha
Rngtt	7.7465e-24	0.552445	0.244	0.165	1.31605e-19	Rngtt
Ticam1	1.51118e-15	0.55209	0.181	0.126	2.56735e-11	Ticam1
Brix1	2.83451e-27	0.552079	0.284	0.195	4.81555e-23	Brix1
Mier2	6.21176e-18	0.552014	0.176	0.117	1.05532e-13	Mier2
Golga1	1.0112e-14	0.551751	0.14	0.092	1.71792e-10	Golga1
Gosr1	3.28581e-48	0.551696	0.468	0.33	5.58226e-44	Gosr1
Hmgxb4	1.19952e-18	0.551391	0.205	0.141	2.03786e-14	Hmgxb4
Dcaf17	6.78076e-15	0.551348	0.137	0.089	1.15198e-10	Dcaf17
Cstf1	3.19376e-23	0.551262	0.238	0.161	5.42587e-19	Cstf1
Tbp	8.87404e-27	0.550901	0.283	0.194	1.50761e-22	Tbp
Cog1	3.04349e-35	0.550645	0.38	0.269	5.17058e-31	Cog1
Ptafr	1.93329e-172	0.550572	0.983	0.902	3.28447e-168	Ptafr
Zc3hc1	2.33404e-18	0.550552	0.188	0.126	3.96531e-14	Zc3hc1
Cpne2	2.34425e-60	0.55034	0.476	0.311	3.98264e-56	Cpne2
Bambi	1.10951e-08	0.550221	0.134	0.099	0.000188495	Bambi
Acbd3	3.65747e-54	0.549218	0.603	0.474	6.21368e-50	Acbd3
Mapkbp1	2.70368e-11	0.548754	0.108	0.071	4.59328e-07	Mapkbp1
Atg16l1	6.07324e-22	0.548662	0.258	0.182	1.03178e-17	Atg16l1
Ddx52	1.1047e-35	0.548457	0.332	0.223	1.87677e-31	Ddx52
Eif3d	5.10298e-65	0.54817	0.661	0.526	8.66946e-61	Eif3d
Ncbp3	4.8559e-34	0.548021	0.344	0.237	8.24969e-30	Ncbp3
Hp1bp3	6.04051e-54	0.547914	0.626	0.515	1.02622e-49	Hp1bp3
Tradd	8.86051e-47	0.547756	0.461	0.325	1.50531e-42	Tradd
Washc1	3.43875e-45	0.547194	0.41	0.278	5.84209e-41	Washc1
Ktn1	7.16774e-47	0.54692	0.416	0.281	1.21773e-42	Ktn1
Atg13	8.32041e-25	0.5466	0.296	0.211	1.41356e-20	Atg13
Bcl2l1	5.2925e-112	0.546562	0.806	0.646	8.99144e-108	Bcl2l1
Mon1a	1.28078e-19	0.546338	0.176	0.114	2.17592e-15	Mon1a
Axin1	3.66026e-40	0.546183	0.375	0.253	6.21841e-36	Axin1
Clpp	4.82587e-22	0.546179	0.224	0.15	8.19867e-18	Clpp
Ndufaf2	6.37722e-17	0.545499	0.174	0.116	1.08343e-12	Ndufaf2
Timm50	4.23556e-34	0.545427	0.351	0.243	7.1958e-30	Timm50
Trub2	1.81427e-18	0.545356	0.197	0.134	3.08226e-14	Trub2
Exoc6b	6.09764e-25	0.5453	0.251	0.169	1.03593e-20	Exoc6b
Fmnl3	1.9049e-39	0.544798	0.372	0.252	3.23623e-35	Fmnl3
Kif1bp	1.08782e-23	0.544755	0.27	0.189	1.8481e-19	Kif1bp
Rbmx	6.76809e-15	0.544027	0.19	0.134	1.14983e-10	Rbmx
Taf6l	3.8401e-22	0.543468	0.223	0.15	6.52394e-18	Taf6l
Mitd1	5.09902e-32	0.543242	0.346	0.241	8.66273e-28	Mitd1
Nap1l4	6.60488e-53	0.543011	0.463	0.317	1.1221e-48	Nap1l4
Ccdc174	1.21304e-29	0.542424	0.299	0.204	2.06083e-25	Ccdc174
Msr1	7.21281e-120	0.542224	0.945	0.92	1.22538e-115	Msr1
Surf6	6.15709e-14	0.542174	0.126	0.082	1.04603e-09	Surf6
Med6	9.03177e-31	0.541982	0.319	0.219	1.53441e-26	Med6
Zw10	3.24416e-15	0.541911	0.158	0.106	5.5115e-11	Zw10
Commd9	4.20794e-18	0.54077	0.183	0.123	7.14888e-14	Commd9
Bloc1s4	3.23002e-25	0.540758	0.228	0.148	5.48748e-21	Bloc1s4
Tmem129	2.93419e-11	0.540666	0.116	0.078	4.9849e-07	Tmem129
Pid1	8.61954e-55	0.54007	0.8	0.758	1.46437e-50	Pid1
Psmd1	3.31197e-81	0.539949	0.729	0.599	5.62671e-77	Psmd1
Pgpep1	3.62265e-29	0.539892	0.269	0.177	6.15453e-25	Pgpep1
Fndc3a	2.35206e-154	0.539575	0.901	0.773	3.99591e-150	Fndc3a
Bag5	8.41823e-23	0.539409	0.25	0.172	1.43017e-18	Bag5
Sprtn	4.76861e-20	0.5394	0.223	0.154	8.10139e-16	Sprtn
Ngdn	1.25592e-43	0.539226	0.439	0.308	2.13368e-39	Ngdn
Lasp1	2.38246e-143	0.538777	0.91	0.835	4.04757e-139	Lasp1
Irak2	1.49845e-128	0.538401	0.897	0.778	2.54572e-124	Irak2
Ppp1r8	3.05879e-24	0.537986	0.274	0.191	5.19658e-20	Ppp1r8
Uqcc1	5.03947e-13	0.537179	0.137	0.092	8.56155e-09	Uqcc1
Polr3d	2.92548e-17	0.537031	0.145	0.092	4.9701e-13	Polr3d
Eif5b	1.73662e-45	0.536924	0.493	0.36	2.95035e-41	Eif5b
Psd4	6.73234e-73	0.536721	0.733	0.632	1.14376e-68	Psd4
Toe1	3.68754e-14	0.535965	0.143	0.095	6.26476e-10	Toe1
Fam8a1	8.33787e-22	0.535558	0.245	0.169	1.41652e-17	Fam8a1
Zbtb11	8.49542e-21	0.535554	0.251	0.177	1.44329e-16	Zbtb11
Atf3	9.694e-132	0.53545	0.945	0.866	1.64691e-127	Atf3
Cenpc1	5.01616e-16	0.535207	0.18	0.123	8.52195e-12	Cenpc1
Gtf2e2	2.55899e-39	0.53507	0.398	0.276	4.34747e-35	Gtf2e2
Sec23ip	1.17206e-37	0.534826	0.422	0.304	1.99121e-33	Sec23ip
Gpatch2	1.76952e-14	0.534701	0.147	0.098	3.00624e-10	Gpatch2
Parp10	3.07192e-106	0.534589	0.775	0.622	5.21889e-102	Parp10
Nupr1	5.84568e-46	0.534395	0.573	0.435	9.93122e-42	Nupr1
Pcm1	2.79699e-39	0.533592	0.423	0.3	4.7518e-35	Pcm1
Ints14	3.07044e-34	0.533481	0.353	0.245	5.21638e-30	Ints14
Ppard	4.53213e-50	0.533417	0.508	0.365	7.69964e-46	Ppard
Ppan	4.27894e-13	0.533261	0.134	0.089	7.26949e-09	Ppan
Myo1e	6.19529e-64	0.532989	0.598	0.421	1.05252e-59	Myo1e
Fam199x	1.54012e-11	0.53295	0.111	0.073	2.61651e-07	Fam199x
Cln3	1.97519e-78	0.532415	0.712	0.576	3.35565e-74	Cln3
Slu7	4.05298e-43	0.532004	0.421	0.294	6.8856e-39	Slu7
Ifi207	8.50685e-126	0.531942	0.961	0.924	1.44523e-121	Ifi207
Ranbp3	6.78031e-47	0.531835	0.476	0.341	1.15191e-42	Ranbp3
Cep162	7.17147e-12	0.531178	0.125	0.085	1.21836e-07	Cep162
Ahnak	3.54675e-101	0.531121	0.93	0.875	6.02558e-97	Ahnak
Tm2d3	5.56474e-29	0.530409	0.322	0.225	9.45394e-25	Tm2d3
Lilrb4a	9.55351e-234	0.530271	0.997	0.986	1.62305e-229	Lilrb4a
Clasp1	1.01297e-30	0.530254	0.363	0.259	1.72093e-26	Clasp1
Pld2	2.40762e-34	0.530066	0.357	0.246	4.09031e-30	Pld2
Fam219a	2.40872e-23	0.529647	0.251	0.172	4.09218e-19	Fam219a
Capg	2.59108e-267	0.529631	0.997	0.956	4.40198e-263	Capg
Psmd2	4.35299e-70	0.529507	0.614	0.439	7.39529e-66	Psmd2
Tuba1c	3.28531e-114	0.529442	0.908	0.833	5.58142e-110	Tuba1c
Pag1	2.22886e-21	0.528695	0.447	0.376	3.78662e-17	Pag1
Sh3bp4	1.45416e-11	0.528542	0.176	0.13	2.47048e-07	Sh3bp4
Fbxl19	3.07893e-18	0.528511	0.192	0.13	5.23079e-14	Fbxl19
Mphosph8	6.22391e-21	0.528365	0.202	0.134	1.05738e-16	Mphosph8
Gak	1.52172e-61	0.527703	0.558	0.396	2.58524e-57	Gak
Txnrd1	1.15612e-93	0.527561	0.801	0.702	1.96414e-89	Txnrd1
Psmb6	2.20831e-98	0.527303	0.802	0.676	3.75169e-94	Psmb6
Trim21	1.23889e-39	0.527169	0.499	0.382	2.10474e-35	Trim21
Zfp51	5.1861e-13	0.526769	0.121	0.079	8.81067e-09	Zfp51
Vps4b	1.57342e-43	0.52662	0.424	0.295	2.67308e-39	Vps4b
B3galt4	5.61613e-17	0.526595	0.197	0.136	9.54124e-13	B3galt4
Slc39a7	1.18473e-42	0.526413	0.501	0.375	2.01274e-38	Slc39a7
Cited2	1.37472e-09	0.525909	0.56	0.554	2.33552e-05	Cited2
Sart1	2.55543e-41	0.525829	0.462	0.336	4.34142e-37	Sart1
Trappc11	4.85465e-38	0.525799	0.395	0.274	8.24757e-34	Trappc11
Ptrh2	1.71215e-09	0.525495	0.105	0.072	2.90877e-05	Ptrh2
Nup188	7.05132e-17	0.525466	0.191	0.131	1.19795e-12	Nup188
Tnfaip3	3.63586e-115	0.525388	0.933	0.833	6.17696e-111	Tnfaip3
Csf1	1.11519e-17	0.525252	0.342	0.279	1.8946e-13	Csf1
Fkrp	9.12565e-34	0.524683	0.342	0.233	1.55036e-29	Fkrp
Anapc2	5.8164e-42	0.524609	0.492	0.366	9.88148e-38	Anapc2
Uck1	3.47972e-23	0.524064	0.231	0.154	5.9117e-19	Uck1
Dnttip1	3.98038e-23	0.52319	0.259	0.179	6.76227e-19	Dnttip1
Rapgef2	6.69841e-52	0.522907	0.544	0.395	1.13799e-47	Rapgef2
Dcaf13	3.04945e-57	0.522724	0.531	0.374	5.1807e-53	Dcaf13
Limd1	1.80637e-47	0.522011	0.592	0.456	3.06884e-43	Limd1
Eif6	1.52979e-40	0.521427	0.404	0.279	2.59896e-36	Eif6
Lrp8	7.61285e-28	0.521316	0.215	0.133	1.29335e-23	Lrp8
Commd6	1.74896e-27	0.521085	0.317	0.223	2.97131e-23	Commd6
Ptpn23	2.70494e-53	0.520993	0.574	0.443	4.59542e-49	Ptpn23
Mark4	3.86718e-42	0.520906	0.398	0.269	6.56995e-38	Mark4
Map3k4	2.47066e-16	0.520385	0.158	0.104	4.19741e-12	Map3k4
Nolc1	1.47682e-11	0.520355	0.139	0.097	2.50897e-07	Nolc1
Plpbp	5.43207e-35	0.520175	0.382	0.268	9.22854e-31	Plpbp
Npc2	7.31385e-211	0.520011	1	1	1.24255e-206	Npc2
Pecam1	4.74629e-22	0.519733	0.281	0.2	8.06348e-18	Pecam1
Pex3	1.33927e-18	0.519093	0.184	0.122	2.27529e-14	Pex3
Lrrc40	2.58262e-11	0.518354	0.108	0.071	4.3876e-07	Lrrc40
Dbf4	3.1788e-11	0.518045	0.128	0.088	5.40046e-07	Dbf4
Tlr6	2.76452e-27	0.518014	0.365	0.268	4.69665e-23	Tlr6
Tent4b	2.08283e-16	0.517893	0.171	0.115	3.53851e-12	Tent4b
Phf3	2.00316e-28	0.517774	0.303	0.208	3.40317e-24	Phf3
Atf7ip	5.20879e-34	0.517538	0.601	0.534	8.84921e-30	Atf7ip
Washc2	1.30938e-61	0.517508	0.629	0.483	2.2245e-57	Washc2
Upp1	3.10221e-57	0.517101	0.648	0.538	5.27035e-53	Upp1
Lmf2	1.35328e-18	0.517019	0.203	0.139	2.29908e-14	Lmf2
Exosc1	2.07421e-13	0.516893	0.168	0.118	3.52387e-09	Exosc1
Rab9	7.95677e-42	0.5167	0.525	0.402	1.35178e-37	Rab9
Coq3	2.93249e-14	0.516392	0.135	0.088	4.98201e-10	Coq3
Tbc1d9	2.50874e-140	0.516311	0.908	0.748	4.26209e-136	Tbc1d9
Zfp979	4.58464e-18	0.515904	0.205	0.141	7.78885e-14	Zfp979
Mettl3	4.2122e-19	0.515337	0.217	0.149	7.1561e-15	Mettl3
Serpine1	9.02088e-11	0.515278	0.205	0.155	1.53256e-06	Serpine1
Npepps	4.67526e-44	0.515198	0.623	0.523	7.9428e-40	Npepps
Hip1	3.99171e-84	0.515039	0.684	0.497	6.78152e-80	Hip1
Ttc17	1.95727e-30	0.514045	0.333	0.232	3.32521e-26	Ttc17
Zfp768	1.16535e-12	0.513501	0.13	0.087	1.97982e-08	Zfp768
Zfp942	2.90138e-13	0.513081	0.12	0.077	4.92916e-09	Zfp942
Rce1	2.27093e-28	0.512988	0.337	0.239	3.85808e-24	Rce1
Tbk1	1.40605e-96	0.512894	0.809	0.711	2.38873e-92	Tbk1
Prmt9	1.97185e-13	0.512726	0.171	0.121	3.34997e-09	Prmt9
Mindy2	7.29561e-56	0.512339	0.556	0.398	1.23945e-51	Mindy2
Klhl7	5.23259e-11	0.512194	0.13	0.09	8.88965e-07	Klhl7
Taf5l	9.92619e-22	0.512183	0.227	0.153	1.68636e-17	Taf5l
L3mbtl2	6.33528e-16	0.51212	0.157	0.104	1.0763e-11	L3mbtl2
Maml1	3.41034e-26	0.511909	0.335	0.243	5.79383e-22	Maml1
Zbtb24	3.41003e-16	0.511844	0.194	0.135	5.79331e-12	Zbtb24
Zfyve26	1.41888e-27	0.511324	0.309	0.216	2.41054e-23	Zfyve26
Elf2	8.32651e-40	0.511282	0.456	0.332	1.41459e-35	Elf2
Lmbrd1	7.02325e-84	0.511066	0.794	0.704	1.19318e-79	Lmbrd1
Pdcd2l	1.91913e-27	0.510715	0.297	0.205	3.26041e-23	Pdcd2l
Larp4	1.25676e-38	0.510541	0.42	0.297	2.13511e-34	Larp4
Fam210a	4.70346e-28	0.51	0.294	0.201	7.99071e-24	Fam210a
Trp53bp1	9.49279e-16	0.509565	0.163	0.109	1.61273e-11	Trp53bp1
Cct3	2.42548e-46	0.509554	0.496	0.362	4.12065e-42	Cct3
Eif2s2	3.41759e-31	0.509463	0.341	0.238	5.80615e-27	Eif2s2
Urgcp	2.7885e-18	0.509458	0.234	0.166	4.73739e-14	Urgcp
Gtf2f2	1.36439e-50	0.508516	0.512	0.366	2.31797e-46	Gtf2f2
Anxa7	7.75171e-95	0.508386	0.864	0.805	1.31694e-90	Anxa7
Srp68	1.99908e-40	0.508006	0.452	0.327	3.39623e-36	Srp68
Tmbim1	4.32032e-78	0.507644	0.594	0.398	7.3398e-74	Tmbim1
Ncoa5	6.62101e-25	0.50756	0.344	0.255	1.12484e-20	Ncoa5
Adsl	2.09625e-20	0.507528	0.225	0.154	3.56132e-16	Adsl
Adss	2.47959e-28	0.507459	0.379	0.28	4.21258e-24	Adss
Kctd6	2.00886e-20	0.507276	0.238	0.165	3.41285e-16	Kctd6
Gadd45b	1.80847e-29	0.507199	0.631	0.547	3.07242e-25	Gadd45b
B4gat1	1.26226e-12	0.507019	0.157	0.11	2.14445e-08	B4gat1
Lrig2	6.85411e-14	0.506943	0.17	0.119	1.16445e-09	Lrig2
Rad21	2.02534e-43	0.506834	0.452	0.319	3.44085e-39	Rad21
Kpna1	5.44133e-43	0.506303	0.441	0.31	9.24427e-39	Kpna1
Mphosph6	1.06463e-19	0.50603	0.192	0.127	1.80871e-15	Mphosph6
Amn1	4.78177e-17	0.505892	0.17	0.112	8.12374e-13	Amn1
Trmt11	9.81702e-14	0.505561	0.14	0.093	1.66781e-09	Trmt11
Supt5	9.99987e-17	0.505364	0.169	0.112	1.69888e-12	Supt5
Hk3	1.51398e-149	0.505195	0.946	0.858	2.57209e-145	Hk3
Qpctl	6.23565e-10	0.50506	0.114	0.079	1.05937e-05	Qpctl
Aldoa	1.4595e-140	0.504865	0.977	0.94	2.47954e-136	Aldoa
Vps72	1.46629e-24	0.504863	0.273	0.189	2.49108e-20	Vps72
Rdh14	2.476e-11	0.504696	0.114	0.076	4.20648e-07	Rdh14
Prnp	2.02366e-30	0.503959	0.22	0.133	3.438e-26	Prnp
Terf2ip	2.29206e-12	0.503936	0.128	0.085	3.89398e-08	Terf2ip
Vim	3.14429e-118	0.503369	0.999	0.999	5.34184e-114	Vim
Psmc6	3.4082e-89	0.503186	0.811	0.722	5.79019e-85	Psmc6
Mtrf1l	1.71918e-09	0.503059	0.106	0.073	2.92071e-05	Mtrf1l
Ywhag	3.75958e-166	0.502961	0.96	0.922	6.38715e-162	Ywhag
Snx12	2.0636e-64	0.502696	0.673	0.53	3.50584e-60	Snx12
Aldh9a1	2.03538e-55	0.502596	0.575	0.425	3.45791e-51	Aldh9a1
Ddx42	2.22612e-27	0.502482	0.359	0.264	3.78195e-23	Ddx42
Map1s	2.64546e-29	0.502423	0.364	0.263	4.49437e-25	Map1s
Cdc37l1	1.42505e-30	0.502141	0.314	0.214	2.42102e-26	Cdc37l1
Dcaf1	1.85845e-13	0.501393	0.147	0.1	3.15731e-09	Dcaf1
Gcc1	5.8964e-18	0.501177	0.201	0.137	1.00174e-13	Gcc1
Anpep	1.30644e-111	0.501061	0.802	0.632	2.21951e-107	Anpep
Phospho2	2.74649e-14	0.500843	0.176	0.123	4.66602e-10	Phospho2
Mmp19	3.26203e-39	0.50034	0.576	0.454	5.54186e-35	Mmp19
Zfc3h1	2.16862e-31	0.50023	0.369	0.263	3.68427e-27	Zfc3h1
Zeb2	4.14839e-182	0.500106	0.995	0.985	7.0477e-178	Zeb2
Ptgr2	4.46665e-25	0.499944	0.345	0.254	7.58839e-21	Ptgr2
Pcid2	2.43183e-25	0.499514	0.294	0.205	4.13144e-21	Pcid2
Epc2	8.18032e-22	0.499371	0.28	0.2	1.38975e-17	Epc2
Ern1	3.10458e-32	0.498855	0.342	0.234	5.27437e-28	Ern1
Snx11	4.00668e-18	0.498434	0.224	0.158	6.80696e-14	Snx11
Pdrg1	1.23197e-19	0.498384	0.224	0.155	2.093e-15	Pdrg1
Gtf2f1	2.74721e-53	0.498327	0.58	0.432	4.66723e-49	Gtf2f1
Stab1	2.89465e-37	0.498144	0.309	0.196	4.91772e-33	Stab1
Zfp954	7.31414e-11	0.497712	0.122	0.084	1.2426e-06	Zfp954
Dusp3	2.0387e-99	0.497611	0.844	0.719	3.46355e-95	Dusp3
Fiz1	6.3491e-17	0.49733	0.198	0.137	1.07865e-12	Fiz1
Dlg1	2.63583e-24	0.497201	0.278	0.193	4.47801e-20	Dlg1
Atl2	4.40838e-19	0.497025	0.217	0.149	7.4894e-15	Atl2
Hnrnph3	1.112e-16	0.496921	0.187	0.128	1.88917e-12	Hnrnph3
Zfp609	1.49614e-21	0.496394	0.28	0.2	2.54179e-17	Zfp609
Mier3	1.81285e-17	0.496077	0.218	0.154	3.07985e-13	Mier3
Tmem65	6.45815e-43	0.49599	0.504	0.373	1.09718e-38	Tmem65
Rab33b	1.70529e-18	0.495926	0.184	0.122	2.89711e-14	Rab33b
Mlst8	5.62694e-10	0.495813	0.123	0.086	9.55961e-06	Mlst8
Zscan29	1.55765e-22	0.495666	0.277	0.196	2.64629e-18	Zscan29
Itprid2	2.48447e-51	0.495118	0.711	0.599	4.22087e-47	Itprid2
Clcn5	3.36793e-17	0.495065	0.235	0.17	5.72178e-13	Clcn5
Emsy	4.36355e-17	0.494599	0.216	0.153	7.41323e-13	Emsy
Mon1b	5.28157e-19	0.494597	0.209	0.142	8.97286e-15	Mon1b
Kri1	5.48811e-25	0.494559	0.33	0.239	9.32374e-21	Kri1
Ptpra	7.66635e-79	0.494088	0.799	0.695	1.30244e-74	Ptpra
Aatf	9.60497e-19	0.493879	0.209	0.143	1.63179e-14	Aatf
Emc4	1.03221e-51	0.493763	0.587	0.442	1.75362e-47	Emc4
Ppp2r5e	1.90555e-37	0.49374	0.451	0.331	3.23733e-33	Ppp2r5e
Zfp287	3.79911e-10	0.493387	0.111	0.075	6.45431e-06	Zfp287
Mpst	5.02689e-27	0.493229	0.309	0.216	8.54018e-23	Mpst
Bms1	7.77121e-15	0.493214	0.183	0.128	1.32025e-10	Bms1
Retreg2	1.47198e-37	0.492957	0.453	0.331	2.50075e-33	Retreg2
Pgrmc2	6.59998e-37	0.492671	0.422	0.304	1.12127e-32	Pgrmc2
Caap1	2.26519e-17	0.492594	0.193	0.132	3.84833e-13	Caap1
Rraga	9.13332e-42	0.492405	0.576	0.449	1.55166e-37	Rraga
Cyp4f18	2.70583e-18	0.492398	0.313	0.239	4.59693e-14	Cyp4f18
Srebf1	3.63018e-18	0.492254	0.264	0.194	6.16731e-14	Srebf1
Zfp367	1.6547e-09	0.491862	0.107	0.073	2.81117e-05	Zfp367
Cramp1l	1.91665e-11	0.491548	0.145	0.102	3.2562e-07	Cramp1l
Kcnn4	3.57894e-37	0.491463	0.449	0.321	6.08025e-33	Kcnn4
Rhbdd1	2.45872e-24	0.491446	0.298	0.21	4.17711e-20	Rhbdd1
Itprip	3.06909e-18	0.490859	0.231	0.164	5.21408e-14	Itprip
Thoc1	1.68034e-24	0.490834	0.3	0.212	2.85473e-20	Thoc1
Map3k1	2.12265e-35	0.490785	0.638	0.547	3.60618e-31	Map3k1
Golt1b	1.83853e-27	0.490637	0.363	0.268	3.12348e-23	Golt1b
Stoml1	4.55867e-14	0.489946	0.149	0.1	7.74473e-10	Stoml1
Scyl2	2.25863e-41	0.489672	0.513	0.382	3.83719e-37	Scyl2
Pwwp2b	1.75693e-17	0.489452	0.2	0.138	2.98485e-13	Pwwp2b
Lrrc14	8.18655e-12	0.488551	0.136	0.093	1.39081e-07	Lrrc14
Smyd3	7.19934e-10	0.488539	0.103	0.069	1.2231e-05	Smyd3
Pdk1	3.18633e-37	0.488487	0.368	0.251	5.41325e-33	Pdk1
Anxa1	2.57113e-17	0.488333	0.697	0.681	4.36809e-13	Anxa1
Scamp3	6.29425e-48	0.488288	0.523	0.383	1.06933e-43	Scamp3
Slc25a32	1.37847e-14	0.487928	0.182	0.127	2.34188e-10	Slc25a32
Ing5	8.09561e-14	0.487896	0.176	0.125	1.37536e-09	Ing5
Socs4	3.31299e-28	0.487802	0.34	0.242	5.62844e-24	Socs4
Trappc5	1.2367e-32	0.487778	0.36	0.25	2.10103e-28	Trappc5
Fam222b	3.00132e-18	0.487706	0.233	0.165	5.09894e-14	Fam222b
Pold3	4.91903e-32	0.487558	0.431	0.322	8.35694e-28	Pold3
Naglu	6.95135e-82	0.487374	0.709	0.517	1.18097e-77	Naglu
Ly9	2.00945e-56	0.487283	0.586	0.424	3.41385e-52	Ly9
Mllt10	3.93511e-24	0.486919	0.296	0.209	6.68536e-20	Mllt10
Ado	6.07569e-24	0.486747	0.273	0.189	1.0322e-19	Ado
Rora	9.73575e-13	0.485229	0.144	0.099	1.65401e-08	Rora
Bap1	1.52845e-27	0.484712	0.33	0.234	2.59668e-23	Bap1
Mcph1	3.33661e-11	0.484615	0.124	0.084	5.66857e-07	Mcph1
Fndc3b	6.04788e-42	0.484318	0.585	0.473	1.02747e-37	Fndc3b
Timp1	1.47861e-08	0.48362	0.1	0.07	0.000251202	Timp1
Utp11	2.44034e-36	0.483436	0.412	0.292	4.14589e-32	Utp11
Tigar	1.25297e-11	0.483396	0.141	0.098	2.12866e-07	Tigar
Nfyb	3.8318e-21	0.482764	0.253	0.177	6.50985e-17	Nfyb
Lats1	2.84416e-22	0.482508	0.272	0.191	4.83194e-18	Lats1
Eri1	5.95567e-31	0.482489	0.365	0.259	1.01181e-26	Eri1
Rbpj	7.49226e-111	0.48248	0.865	0.734	1.27286e-106	Rbpj
Naa35	2.57222e-16	0.482475	0.179	0.122	4.36994e-12	Naa35
Atxn2	1.50826e-26	0.481495	0.318	0.225	2.56239e-22	Atxn2
Zfp24	1.03043e-12	0.481293	0.173	0.124	1.75059e-08	Zfp24
Psmb5	9.06603e-68	0.481176	0.777	0.702	1.54023e-63	Psmb5
Cenpj	4.53237e-10	0.48069	0.12	0.083	7.70005e-06	Cenpj
Dcaf10	1.14952e-23	0.480648	0.292	0.206	1.95292e-19	Dcaf10
Sema4b	8.16353e-11	0.480635	0.205	0.157	1.3869e-06	Sema4b
Cog3	1.56895e-26	0.480546	0.314	0.22	2.66549e-22	Cog3
Chmp7	3.64447e-31	0.480279	0.343	0.238	6.19159e-27	Chmp7
Mafb	1.60047e-36	0.479603	0.724	0.631	2.71905e-32	Mafb
Qrich1	4.8183e-42	0.479594	0.603	0.497	8.18581e-38	Qrich1
Denr	1.94774e-42	0.479425	0.472	0.341	3.30902e-38	Denr
Nae1	3.70709e-32	0.479383	0.36	0.252	6.29798e-28	Nae1
Pcna	9.43009e-51	0.478963	0.728	0.657	1.60208e-46	Pcna
Gtf2h2	3.07153e-11	0.478823	0.22	0.169	5.21822e-07	Gtf2h2
Mien1	1.96209e-38	0.478706	0.481	0.364	3.3334e-34	Mien1
Evi5l	9.61413e-14	0.478638	0.148	0.1	1.63334e-09	Evi5l
Socs6	4.84684e-27	0.478511	0.426	0.326	8.23429e-23	Socs6
Slc25a30	8.68422e-30	0.478273	0.335	0.233	1.47536e-25	Slc25a30
Plec	1.03289e-71	0.478243	0.812	0.724	1.75477e-67	Plec
Nploc4	1.0448e-57	0.477992	0.613	0.455	1.77502e-53	Nploc4
Rbm26	2.22354e-33	0.477692	0.434	0.323	3.77756e-29	Rbm26
Senp5	1.42619e-34	0.477518	0.396	0.281	2.42296e-30	Senp5
Renbp	2.44848e-56	0.477338	0.607	0.45	4.15972e-52	Renbp
Lrrc58	1.65235e-15	0.477176	0.193	0.135	2.80718e-11	Lrrc58
Mad1l1	2.68134e-13	0.476868	0.146	0.099	4.55532e-09	Mad1l1
Prkcsh	5.84957e-56	0.476819	0.654	0.513	9.93784e-52	Prkcsh
Spopl	5.49554e-24	0.476607	0.275	0.19	9.33637e-20	Spopl
Itsn1	1.43449e-37	0.476518	0.211	0.117	2.43706e-33	Itsn1
Upf1	2.97195e-33	0.47649	0.409	0.296	5.04905e-29	Upf1
Prorsd1	4.90728e-15	0.476173	0.175	0.121	8.33698e-11	Prorsd1
Nup205	1.06944e-13	0.47604	0.177	0.125	1.81687e-09	Nup205
Phf11a	3.96003e-48	0.475883	0.416	0.269	6.7277e-44	Phf11a
Limk2	1.76096e-10	0.475607	0.129	0.09	2.9917e-06	Limk2
Manbal	1.31715e-29	0.475549	0.374	0.272	2.23771e-25	Manbal
Anapc4	6.548e-31	0.475193	0.382	0.275	1.11244e-26	Anapc4
Fam110a	4.23353e-16	0.475048	0.223	0.161	7.19235e-12	Fam110a
Zfand2b	3.85839e-31	0.474743	0.417	0.309	6.55503e-27	Zfand2b
Tm2d1	6.56144e-23	0.47474	0.289	0.206	1.11472e-18	Tm2d1
Klf4	9.56791e-44	0.474689	0.609	0.476	1.62549e-39	Klf4
Mre11a	2.0145e-19	0.473366	0.21	0.142	3.42243e-15	Mre11a
Gaa	1.09938e-73	0.472576	0.797	0.695	1.86774e-69	Gaa
Rfc3	6.91255e-14	0.472366	0.148	0.1	1.17437e-09	Rfc3
Fam160b1	8.50618e-27	0.472288	0.335	0.239	1.44511e-22	Fam160b1
Psmg3	1.58678e-16	0.471785	0.197	0.137	2.69578e-12	Psmg3
Clk2	6.66805e-31	0.471308	0.403	0.295	1.13283e-26	Clk2
Utp3	5.92139e-21	0.47128	0.4	0.32	1.00599e-16	Utp3
Nfe2l1	1.93875e-58	0.471039	0.75	0.64	3.29374e-54	Nfe2l1
Map3k2	6.08237e-36	0.470856	0.475	0.357	1.03333e-31	Map3k2
Plekho2	1.88566e-152	0.470797	0.983	0.955	3.20356e-148	Plekho2
Cpsf7	3.77402e-32	0.470595	0.409	0.299	6.41169e-28	Cpsf7
Srsf4	1.27688e-23	0.470129	0.332	0.244	2.16929e-19	Srsf4
Mylip	7.15788e-40	0.470005	0.392	0.263	1.21605e-35	Mylip
Mef2d	1.80222e-52	0.469965	0.687	0.588	3.06178e-48	Mef2d
Pde12	1.66135e-18	0.469932	0.239	0.17	2.82247e-14	Pde12
C1qtnf6	3.75553e-11	0.469891	0.128	0.087	6.38027e-07	C1qtnf6
Tatdn1	1.26023e-14	0.46962	0.159	0.107	2.14101e-10	Tatdn1
Pepd	5.76745e-44	0.469474	0.496	0.361	9.79832e-40	Pepd
Armh3	4.25357e-10	0.468812	0.132	0.093	7.22638e-06	Armh3
Dok3	4.14303e-35	0.468256	0.613	0.524	7.03859e-31	Dok3
F10	7.67117e-88	0.468185	0.926	0.861	1.30325e-83	F10
Casp8ap2	9.15784e-16	0.467701	0.185	0.127	1.55583e-11	Casp8ap2
Ruvbl2	2.72536e-28	0.467651	0.353	0.253	4.63011e-24	Ruvbl2
H2-Q6	7.75497e-09	0.467624	0.138	0.101	0.000131749	H2-Q6
Wdfy2	9.58604e-42	0.467131	0.472	0.338	1.62857e-37	Wdfy2
Il1f9	0.862528	0.467075	0.257	0.274	1	Il1f9
Supt7l	1.21455e-11	0.467056	0.156	0.111	2.0634e-07	Supt7l
Retreg3	1.42003e-47	0.466673	0.546	0.405	2.41249e-43	Retreg3
Gopc	1.93903e-19	0.466648	0.264	0.192	3.29422e-15	Gopc
Fbxw11	4.45026e-52	0.46641	0.567	0.42	7.56054e-48	Fbxw11
Cinp	1.30359e-28	0.466377	0.325	0.227	2.21468e-24	Cinp
Ficd	3.83993e-13	0.466259	0.15	0.103	6.52366e-09	Ficd
Srgn	1.51593e-100	0.466025	0.994	0.989	2.57541e-96	Srgn
Zfp408	4.62135e-08	0.465977	0.101	0.071	0.000785121	Zfp408
Bet1l	5.11955e-17	0.465929	0.216	0.152	8.6976e-13	Bet1l
Katna1	9.641e-35	0.465698	0.442	0.327	1.63791e-30	Katna1
Map2k7	7.84558e-30	0.46566	0.343	0.242	1.33289e-25	Map2k7
Pdlim2	1.10418e-15	0.465649	0.2	0.141	1.8759e-11	Pdlim2
Ap5m1	1.02989e-22	0.465553	0.253	0.173	1.74968e-18	Ap5m1
Setd1a	1.67457e-21	0.46471	0.294	0.214	2.84493e-17	Setd1a
Ppig	7.71349e-44	0.464634	0.531	0.396	1.31045e-39	Ppig
Zc3h14	4.217e-37	0.46463	0.423	0.301	7.16426e-33	Zc3h14
Nrf1	1.25731e-15	0.464581	0.175	0.119	2.13604e-11	Nrf1
Naa25	1.20555e-25	0.464316	0.43	0.336	2.0481e-21	Naa25
Slc25a51	2.18208e-33	0.464041	0.425	0.312	3.70714e-29	Slc25a51
Rabggtb	1.98739e-29	0.463863	0.368	0.265	3.37637e-25	Rabggtb
Casp9	3.10022e-24	0.463779	0.334	0.244	5.26696e-20	Casp9
Klf6	1.01087e-130	0.46349	0.985	0.968	1.71737e-126	Klf6
Dnaja3	1.36749e-23	0.463484	0.315	0.228	2.32323e-19	Dnaja3
Il1rap	2.5212e-16	0.46323	0.219	0.156	4.28327e-12	Il1rap
Nucb1	2.5815e-80	0.462876	0.874	0.835	4.38572e-76	Nucb1
Rcc1	1.64837e-08	0.462866	0.116	0.083	0.000280042	Rcc1
Msh3	6.5322e-15	0.462858	0.22	0.16	1.10975e-10	Msh3
Mafk	5.53568e-27	0.461414	0.39	0.29	9.40456e-23	Mafk
Sap30bp	2.16599e-20	0.461384	0.264	0.188	3.67981e-16	Sap30bp
Xpot	1.812e-13	0.461376	0.178	0.126	3.0784e-09	Xpot
Trappc2	1.56258e-14	0.461316	0.163	0.111	2.65467e-10	Trappc2
Spsb3	1.18235e-23	0.460825	0.296	0.209	2.00869e-19	Spsb3
Ints11	2.29316e-29	0.460555	0.392	0.288	3.89586e-25	Ints11
Prdm2	1.28545e-22	0.46035	0.36	0.272	2.18386e-18	Prdm2
Ubqln2	8.10006e-30	0.460341	0.452	0.346	1.37612e-25	Ubqln2
Dyrk1a	3.78735e-45	0.460234	0.576	0.456	6.43433e-41	Dyrk1a
Togaram1	4.43299e-16	0.460026	0.244	0.179	7.53121e-12	Togaram1
Foxj3	2.86629e-19	0.459924	0.277	0.201	4.86954e-15	Foxj3
S100pbp	6.75191e-14	0.459536	0.157	0.108	1.14708e-09	S100pbp
Dgkz	2.05043e-81	0.458998	0.859	0.793	3.48347e-77	Dgkz
Zfp703	6.30391e-33	0.458987	0.448	0.334	1.07097e-28	Zfp703
Tmem159	8.95233e-17	0.45897	0.205	0.143	1.52091e-12	Tmem159
Lin7c	2.12482e-40	0.458812	0.463	0.335	3.60985e-36	Lin7c
Lrrc47	3.21467e-36	0.458457	0.469	0.352	5.46141e-32	Lrrc47
Gabpb1	7.28289e-22	0.458045	0.251	0.173	1.23729e-17	Gabpb1
Nif3l1	1.25564e-08	0.457817	0.112	0.08	0.000213321	Nif3l1
Gfpt1	1.63173e-27	0.457738	0.437	0.333	2.77214e-23	Gfpt1
Pus1	6.01403e-21	0.457705	0.269	0.19	1.02172e-16	Pus1
Pym1	8.44779e-20	0.457607	0.244	0.171	1.4352e-15	Pym1
Zfp646	2.05154e-14	0.457569	0.195	0.139	3.48535e-10	Zfp646
Phldb3	1.67932e-09	0.457553	0.128	0.091	2.853e-05	Phldb3
Plcb3	3.11462e-19	0.457374	0.327	0.25	5.29142e-15	Plcb3
Trim33	7.21705e-22	0.457317	0.301	0.219	1.22611e-17	Trim33
Katnb1	1.15873e-10	0.457308	0.156	0.114	1.96857e-06	Katnb1
Cyb561d1	4.683e-10	0.457197	0.136	0.097	7.95595e-06	Cyb561d1
Kat8	1.69706e-16	0.457086	0.227	0.163	2.88314e-12	Kat8
Kif2a	2.4899e-14	0.457036	0.2	0.143	4.23009e-10	Kif2a
Dhx36	3.98649e-23	0.457006	0.348	0.26	6.77264e-19	Dhx36
Fem1c	1.31251e-13	0.456883	0.208	0.153	2.22982e-09	Fem1c
Aimp2	1.76116e-13	0.456783	0.192	0.139	2.99203e-09	Aimp2
Usp2	2.77982e-15	0.456735	0.213	0.153	4.72263e-11	Usp2
Dusp12	1.28536e-09	0.456685	0.156	0.116	2.1837e-05	Dusp12
Reps1	9.59407e-31	0.456461	0.412	0.303	1.62994e-26	Reps1
Gcsh	2.26049e-11	0.456434	0.113	0.075	3.84035e-07	Gcsh
Nup133	1.0511e-12	0.456287	0.16	0.112	1.78571e-08	Nup133
Polr2c	1.95761e-18	0.456041	0.217	0.15	3.32579e-14	Polr2c
Phactr4	1.11807e-19	0.455751	0.292	0.216	1.89949e-15	Phactr4
Saysd1	2.96845e-08	0.455328	0.101	0.071	0.00050431	Saysd1
BC031181	1.16725e-40	0.455237	0.553	0.431	1.98304e-36	BC031181
Mms19	7.77748e-16	0.455161	0.193	0.135	1.32132e-11	Mms19
Gtf2e1	2.92997e-08	0.455161	0.102	0.071	0.000497772	Gtf2e1
Zfp64	9.88247e-12	0.455071	0.154	0.109	1.67893e-07	Zfp64
Trmt6	1.65308e-11	0.455006	0.159	0.114	2.80842e-07	Trmt6
Angel2	7.53861e-17	0.454947	0.206	0.144	1.28073e-12	Angel2
Mkln1	3.87227e-44	0.454407	0.531	0.396	6.5786e-40	Mkln1
Dap3	1.28369e-37	0.454336	0.429	0.305	2.18086e-33	Dap3
Cdyl	4.8865e-28	0.454195	0.398	0.297	8.30167e-24	Cdyl
Vps50	3.13988e-18	0.454053	0.249	0.18	5.33434e-14	Vps50
Tnrc6a	1.27679e-31	0.453713	0.398	0.288	2.16913e-27	Tnrc6a
Ciao2b	2.32032e-30	0.453695	0.364	0.258	3.94199e-26	Ciao2b
Tnpo1	4.02484e-45	0.453664	0.621	0.497	6.8378e-41	Tnpo1
Slc25a44	6.7941e-17	0.453636	0.257	0.189	1.15425e-12	Slc25a44
Fbxo34	1.35987e-10	0.45358	0.176	0.131	2.31028e-06	Fbxo34
Tmem18	2.16158e-07	0.45358	0.1	0.072	0.00367231	Tmem18
Fbxo7	1.33855e-26	0.453461	0.351	0.254	2.27406e-22	Fbxo7
Aldh3a2	5.32518e-29	0.453251	0.343	0.242	9.04694e-25	Aldh3a2
Aldh1b1	1.12287e-12	0.45314	0.301	0.242	1.90765e-08	Aldh1b1
Vps37c	6.32783e-21	0.45267	0.248	0.172	1.07504e-16	Vps37c
Rmi1	7.07432e-11	0.45243	0.124	0.085	1.20186e-06	Rmi1
Smcr8	7.07008e-41	0.452342	0.562	0.438	1.20114e-36	Smcr8
Tbc1d8b	5.39056e-10	0.451719	0.121	0.084	9.15802e-06	Tbc1d8b
Mnt	9.76983e-22	0.451631	0.273	0.193	1.6598e-17	Mnt
Actn4	3.22097e-63	0.451224	0.759	0.669	5.47211e-59	Actn4
Stub1	1.34199e-47	0.451038	0.534	0.387	2.27991e-43	Stub1
Cln5	4.8095e-74	0.449948	0.742	0.593	8.17085e-70	Cln5
Proser1	4.45297e-14	0.449795	0.2	0.145	7.56515e-10	Proser1
Fastkd2	3.26762e-09	0.449728	0.108	0.075	5.55137e-05	Fastkd2
Hist3h2a	6.87804e-09	0.449634	0.137	0.1	0.000116851	Hist3h2a
Fbxw7	8.34731e-16	0.449604	0.279	0.212	1.41812e-11	Fbxw7
Pwwp3a	2.97559e-10	0.449403	0.126	0.088	5.05524e-06	Pwwp3a
Rnf146	1.9565e-30	0.449202	0.393	0.284	3.32389e-26	Rnf146
Sra1	5.59796e-68	0.449045	0.803	0.718	9.51038e-64	Sra1
Wipf2	1.91083e-14	0.448819	0.195	0.139	3.24631e-10	Wipf2
Btbd8	3.43853e-11	0.448673	0.128	0.088	5.84173e-07	Btbd8
Rab11a	8.03839e-57	0.448363	0.61	0.454	1.36564e-52	Rab11a
Paxip1	4.1929e-16	0.448363	0.192	0.133	7.12332e-12	Paxip1
Abl1	1.17587e-29	0.448044	0.424	0.318	1.99769e-25	Abl1
Kmt5b	1.49178e-30	0.448044	0.386	0.278	2.53438e-26	Kmt5b
Palld	1.54197e-18	0.448003	0.289	0.214	2.61965e-14	Palld
Ccdc82	4.56434e-22	0.447927	0.308	0.224	7.75435e-18	Ccdc82
Smpd1	5.40042e-22	0.4474	0.288	0.206	9.17477e-18	Smpd1
Chkb	1.29098e-21	0.44739	0.309	0.226	2.19325e-17	Chkb
Slc4a2	6.61019e-28	0.447207	0.367	0.265	1.12301e-23	Slc4a2
Sdc4	1.19362e-118	0.447033	0.737	0.483	2.02784e-114	Sdc4
Ufl1	3.76996e-22	0.446589	0.31	0.226	6.40478e-18	Ufl1
Pgm3	2.97478e-10	0.446487	0.121	0.083	5.05385e-06	Pgm3
Rhno1	2.01812e-11	0.446379	0.149	0.105	3.42859e-07	Rhno1
Slc35a2	9.274e-16	0.446163	0.203	0.143	1.57556e-11	Slc35a2
Rad17	9.27897e-17	0.446143	0.232	0.167	1.5764e-12	Rad17
Rapgef1	3.45772e-52	0.445961	0.708	0.623	5.87433e-48	Rapgef1
Rptor	2.6304e-16	0.445881	0.195	0.135	4.46879e-12	Rptor
Ints2	2.95928e-07	0.445784	0.108	0.079	0.00502752	Ints2
Rnf40	1.07145e-29	0.445696	0.349	0.245	1.82029e-25	Rnf40
Rnf19a	3.02543e-22	0.445646	0.292	0.209	5.1399e-18	Rnf19a
Fam3a	4.97548e-14	0.445582	0.195	0.14	8.45285e-10	Fam3a
Exoc2	1.58029e-46	0.444938	0.574	0.435	2.68475e-42	Exoc2
Tada3	8.92755e-17	0.444773	0.219	0.155	1.5167e-12	Tada3
AI413582	2.03991e-39	0.444759	0.561	0.439	3.46561e-35	AI413582
Fbxo31	3.15527e-08	0.444713	0.112	0.08	0.000536049	Fbxo31
Mpv17	1.35309e-20	0.444629	0.297	0.218	2.29877e-16	Mpv17
Zfp131	5.67321e-14	0.444627	0.194	0.139	9.63821e-10	Zfp131
Coq8b	6.55339e-18	0.444339	0.226	0.158	1.11336e-13	Coq8b
Alg1	5.64829e-26	0.444015	0.369	0.272	9.59588e-22	Alg1
Wipi2	3.08126e-23	0.443572	0.342	0.253	5.23474e-19	Wipi2
Trim34a	6.64572e-24	0.443444	0.303	0.214	1.12904e-19	Trim34a
Golga3	2.40064e-18	0.443433	0.321	0.247	4.07845e-14	Golga3
Pla2g12a	6.83591e-14	0.443341	0.131	0.085	1.16135e-09	Pla2g12a
Tirap	4.59687e-16	0.443185	0.217	0.155	7.80962e-12	Tirap
Snrnp27	3.43047e-37	0.443122	0.462	0.339	5.82802e-33	Snrnp27
Lsm10	9.73267e-31	0.443045	0.436	0.327	1.65348e-26	Lsm10
Pptc7	2.40536e-17	0.442505	0.237	0.169	4.08647e-13	Pptc7
Anxa2	3.7301e-116	0.442244	0.989	0.966	6.33706e-112	Anxa2
Atg4c	2.4667e-22	0.442102	0.301	0.216	4.19068e-18	Atg4c
Slc4a1ap	2.18781e-15	0.442012	0.192	0.134	3.71687e-11	Slc4a1ap
Maea	2.59997e-55	0.441865	0.732	0.652	4.4171e-51	Maea
Cep104	4.30123e-12	0.441845	0.161	0.114	7.30735e-08	Cep104
Ifi214	7.91941e-08	0.441562	0.102	0.072	0.00134543	Ifi214
Mettl14	4.08381e-17	0.441122	0.227	0.162	6.93799e-13	Mettl14
Mtif2	2.47336e-10	0.44099	0.14	0.1	4.20199e-06	Mtif2
Smap1	4.94729e-33	0.440978	0.442	0.329	8.40495e-29	Smap1
Armt1	3.29853e-11	0.44064	0.155	0.111	5.60388e-07	Armt1
Wdr62	4.5313e-08	0.440587	0.141	0.106	0.000769822	Wdr62
Ano10	2.50421e-18	0.440348	0.248	0.178	4.2544e-14	Ano10
Gfm1	9.16694e-22	0.439823	0.325	0.241	1.55737e-17	Gfm1
Zbtb17	2.10081e-17	0.439815	0.217	0.152	3.56907e-13	Zbtb17
Usp31	4.65895e-13	0.439631	0.155	0.107	7.91509e-09	Usp31
Tcf12	1.11641e-15	0.439494	0.244	0.18	1.89667e-11	Tcf12
Wdyhv1	4.1442e-16	0.439482	0.203	0.143	7.04057e-12	Wdyhv1
Adnp	5.63423e-28	0.439187	0.397	0.295	9.572e-24	Adnp
Ranbp10	2.43746e-11	0.43897	0.158	0.113	4.14099e-07	Ranbp10
Irf9	3.65351e-37	0.438842	0.629	0.547	6.20695e-33	Irf9
Ripor1	3.65845e-12	0.438478	0.192	0.141	6.21535e-08	Ripor1
Tor3a	1.67305e-64	0.438386	0.812	0.74	2.84235e-60	Tor3a
Setdb1	1.02698e-18	0.437937	0.282	0.208	1.74474e-14	Setdb1
E2f1	3.71325e-08	0.437837	0.105	0.074	0.000630844	E2f1
Eif2b3	6.21156e-11	0.437461	0.126	0.087	1.05528e-06	Eif2b3
Gsr	5.01512e-60	0.437358	0.774	0.703	8.52018e-56	Gsr
Kcmf1	4.81069e-52	0.437278	0.725	0.649	8.17289e-48	Kcmf1
Pik3ca	2.28679e-35	0.437241	0.478	0.359	3.88504e-31	Pik3ca
Itgam	1.31469e-107	0.437029	0.97	0.92	2.23353e-103	Itgam
Secisbp2	8.07714e-23	0.436866	0.301	0.214	1.37223e-18	Secisbp2
Nln	1.91407e-28	0.436843	0.358	0.255	3.25181e-24	Nln
Hps6	2.27895e-08	0.436458	0.144	0.108	0.000387171	Hps6
Zkscan1	5.18144e-10	0.436127	0.132	0.093	8.80274e-06	Zkscan1
Rbm22	4.57256e-27	0.43598	0.377	0.277	7.76832e-23	Rbm22
Tcof1	5.73032e-27	0.435073	0.388	0.288	9.73524e-23	Tcof1
Tusc2	4.94333e-16	0.434834	0.232	0.168	8.39823e-12	Tusc2
[truncated: 4,638 more rows]
