# Supplementary material for: Single-cell transcriptomic profiling reveals a novel signature of necrotizing granulomatous lesions in the lungs of Mycobacterium tuberculosis-infected C3HeB/FeJ mice
Source: Front Immunol. 2025 Aug 6;16:1624072. doi: 10.3389/fimmu.2025.1624072 (PMC12364640; doi:10.3389/fimmu.2025.1624072)
Supplement: Supplementary Table 2 — List of antibodies for IHC and IFM. [file Table2.xlsx]

## Sheet: Sheet1
Supplementary Table 1. List of antibodies for IHC and IFM.
1st Ab	Company	Catalog number	Host	Dilution
Plin2	Proteintech	15294-1-AP	Rabbit	500
Plin2	PROGEN	GP40	Guinea pig	1000
Flrt2	Novus bio	NBP2-43653	Rabbit	100
Hyal1	Bioworld Technology	BS8303	Rabbit	200
Mmp13	Proteintech	18165-1-AP	Rabbit	400
2nd Ab	Company	Catalog number	Host	Dilution	Rabel
Rabbit IgG	Proteintech	SA00001-2	Goat	1000	HRP
Guinea pig IgG	Proteintech	SA00001-12	Goat	1000	HRP
Rabbit IgG	Invitrogen	A-11012	Goat	1000	Alexa594
Guinea pig IgG	Jackson Immuno Research Laboratories	106-545-003	Goat	1000	Alexa488
